# Supplementary material for: Spontaneous single-nucleotide substitutions and microsatellite mutations have distinct distributions of fitness effects
Source: PLoS Biol. 2024 Jul 1;22(7):e3002698. doi: 10.1371/journal.pbio.3002698 (PMC11244821; doi:10.1371/journal.pbio.3002698)
Supplement: S1 Table — The mutational effect s and petite proportion for the single haploid 2,000-generation MA progeny phenotyped in this study (MAH lines), as well as 2 haploid lines derived from the 2,000-generation mutation accumulation ancestor (MAT.0.a1-a2); 95% confidence interval presented in parentheses. Two strains whose sequencing data was not analyzed due to poor quality are missing ploidy information. (XLSX) [file pbio.3002698.s004.xlsx]

## Sheet: S1 Table
strain	s	petite proportion	ploidy
MAT.0.a1	0.002 (-0.001 - 0.005)	0.15 (0.15 - 0.16)	euploid
MAT.0.a2	0 (-0.003 - 0.003)	0.15 (0.14 - 0.15)	euploid
MAH.3	-0.021 (-0.027 - -0.015)	0.23 (0.21 - 0.25)	euploid
MAH.5	0.03 (0.025 - 0.036)	0.15 (0.13 - 0.16)	euploid
MAH.6	-0.018 (-0.024 - -0.013)	0.18 (0.17 - 0.2)	euploid
MAH.9	-0.006 (-0.012 - -0.001)	0.15 (0.14 - 0.17)	euploid
MAH.11	-0.005 (-0.011 - 0)	0.14 (0.13 - 0.16)	euploid
MAH.12	-0.005 (-0.011 - 0.001)	0.24 (0.23 - 0.26)	euploid
MAH.14	-0.003 (-0.008 - 0.003)	0.23 (0.21 - 0.25)	euploid
MAH.16	-0.008 (-0.013 - -0.002)	0.2 (0.18 - 0.22)	euploid
MAH.17	-0.011 (-0.017 - -0.005)	0.17 (0.16 - 0.19)	euploid
MAH.21	-0.004 (-0.009 - 0.002)	0.2 (0.19 - 0.22)	euploid
MAH.23	-0.013 (-0.019 - -0.007)	0.19 (0.17 - 0.21)	euploid
MAH.24	-0.09 (-0.098 - -0.083)	0.22 (0.2 - 0.25)	euploid
MAH.25	-0.03 (-0.035 - -0.025)	0.12 (0.1 - 0.13)	euploid
MAH.26	-0.013 (-0.019 - -0.007)	0.22 (0.2 - 0.24)	euploid
MAH.27	-0.017 (-0.022 - -0.011)	0.17 (0.16 - 0.19)	euploid
MAH.28	0.004 (-0.001 - 0.008)	0.1 (0.09 - 0.12)	euploid
MAH.33	-0.062 (-0.068 - -0.055)	0.2 (0.18 - 0.22)	euploid
MAH.34	-0.009 (-0.015 - -0.004)	0.14 (0.13 - 0.16)	euploid
MAH.35	0.004 (-0.002 - 0.01)	0.17 (0.15 - 0.19)	euploid
MAH.38	-0.011 (-0.016 - -0.006)	0.17 (0.15 - 0.18)	euploid
MAH.39	-0.002 (-0.008 - 0.003)	0.15 (0.13 - 0.16)	euploid
MAH.40	-0.007 (-0.012 - -0.002)	0.13 (0.12 - 0.15)	euploid
MAH.41	-0.003 (-0.008 - 0.002)	0.14 (0.12 - 0.15)	euploid
MAH.42	-0.181 (-0.187 - -0.175)	0.15 (0.13 - 0.18)	euploid
MAH.44	-0.055 (-0.061 - -0.05)	0.17 (0.15 - 0.19)	euploid
MAH.51	-0.031 (-0.037 - -0.025)	0.14 (0.12 - 0.16)	euploid
MAH.52	0.003 (-0.002 - 0.009)	0.15 (0.13 - 0.16)	euploid
MAH.57	-0.005 (-0.01 - 0)	0.17 (0.15 - 0.19)	euploid
MAH.58	-0.005 (-0.011 - 0)	0.16 (0.14 - 0.18)	euploid
MAH.59	0.003 (-0.002 - 0.008)	0.14 (0.12 - 0.15)	euploid
MAH.62	-0.002 (-0.007 - 0.004)	0.19 (0.17 - 0.2)	euploid
MAH.64	0.006 (0.001 - 0.012)	0.14 (0.12 - 0.15)	euploid
MAH.65	0.002 (-0.003 - 0.007)	0.14 (0.12 - 0.15)	euploid
MAH.66	-0.003 (-0.008 - 0.002)	0.15 (0.13 - 0.16)	euploid
MAH.68	-0.012 (-0.017 - -0.007)	0.17 (0.15 - 0.19)	euploid
MAH.69	-0.01 (-0.016 - -0.005)	0.14 (0.12 - 0.16)	euploid
MAH.70	0.004 (-0.001 - 0.009)	0.14 (0.13 - 0.16)	euploid
MAH.72	-0.024 (-0.03 - -0.018)	0.17 (0.16 - 0.19)	euploid
MAH.74	-0.029 (-0.034 - -0.024)	0.08 (0.07 - 0.09)	euploid
MAH.75	-0.013 (-0.018 - -0.008)	0.16 (0.15 - 0.18)	euploid
MAH.78	-0.013 (-0.018 - -0.008)	0.13 (0.11 - 0.14)	euploid
MAH.79	-0.002 (-0.008 - 0.003)	0.13 (0.12 - 0.15)	euploid
MAH.81	-0.01 (-0.015 - -0.005)	0.18 (0.16 - 0.19)	euploid
MAH.82	0 (-0.005 - 0.005)	0.12 (0.11 - 0.14)	euploid
MAH.84	-0.068 (-0.073 - -0.063)	0.12 (0.1 - 0.14)	2n at chromosome IV
MAH.85	0 (-0.005 - 0.006)	0.18 (0.16 - 0.2)	euploid
MAH.87	-0.011 (-0.016 - -0.006)	0.13 (0.12 - 0.15)	euploid
MAH.89	-0.004 (-0.009 - 0.002)	0.11 (0.1 - 0.13)	euploid
MAH.95	-0.028 (-0.033 - -0.023)	0.1 (0.09 - 0.12)	euploid
MAH.96	0.004 (-0.001 - 0.009)	0.16 (0.14 - 0.18)	euploid
MAH.99	-0.016 (-0.021 - -0.012)	0.13 (0.12 - 0.15)	euploid
MAH.100	0.003 (-0.002 - 0.008)	0.15 (0.14 - 0.17)	euploid
MAH.116	-0.008 (-0.013 - -0.003)	0.13 (0.12 - 0.15)	euploid
MAH.125	-0.004 (-0.009 - 0.001)	0.16 (0.15 - 0.18)	euploid
MAH.127	-0.002 (-0.007 - 0.003)	0.14 (0.12 - 0.15)	euploid
MAH.130	-0.021 (-0.026 - -0.016)	0.12 (0.11 - 0.14)	euploid
MAH.132	-0.242 (-0.255 - -0.227)	0.46 (0.38 - 0.55)	2n at chromosomes I, III, X
MAH.133	-0.005 (-0.01 - 0)	0.14 (0.12 - 0.15)	euploid
MAH.134	0.006 (0.001 - 0.011)	0.11 (0.1 - 0.12)	euploid
MAH.135	-0.013 (-0.018 - -0.008)	0.14 (0.12 - 0.15)	euploid
MAH.136	-0.047 (-0.052 - -0.042)	0.11 (0.1 - 0.13)	euploid
MAH.137	-0.054 (-0.06 - -0.049)	0.12 (0.11 - 0.14)	euploid
MAH.138	-0.027 (-0.032 - -0.021)	0.18 (0.16 - 0.19)	---
MAH.139	0.002 (-0.003 - 0.007)	0.16 (0.14 - 0.17)	euploid
MAH.144	-0.032 (-0.037 - -0.026)	0.13 (0.11 - 0.15)	euploid
MAH.145	-0.011 (-0.016 - -0.006)	0.13 (0.11 - 0.15)	euploid
MAH.148	0.001 (-0.004 - 0.006)	0.12 (0.11 - 0.14)	euploid
MAH.149	-0.007 (-0.012 - -0.002)	0.11 (0.09 - 0.12)	euploid
MAH.150	0.003 (-0.002 - 0.008)	0.17 (0.16 - 0.19)	---
MAH.151	-0.012 (-0.018 - -0.007)	0.13 (0.12 - 0.15)	euploid
