# Supplementary material for: Spontaneous single-nucleotide substitutions and microsatellite mutations have distinct distributions of fitness effects
Source: PLoS Biol. 2024 Jul 1;22(7):e3002698. doi: 10.1371/journal.pbio.3002698 (PMC11244821; doi:10.1371/journal.pbio.3002698)
Supplement: S2 Table — When multiple mutations are within 50 bp of each other, they share a “superlocus.” The snpEff annotation with the most severe putative effect is listed for each mutation; see [44] for details on additional snpEff output columns. (XLSX) [file pbio.3002698.s005.xlsx]

## Sheet: S2 Table
chromosome	start	superlocus	strain	allele	ancestral allele	ann_allele	ann_seq_ont	putative_impact	gene	orf	feature_type	feature_id	transcript_biotype	rank_of_total	HGVS.c	HGVS.p	cDNA_pos_of_length	CDS_pos_of_length	prot_pos_of_length	dist_to_feature	errors_etc
I	2323	I:2331-2331	MAH.133	T	C	T	intergenic_region	MODIFIER	PAU8-YAL067W-A	YAL068C-YAL067W-A	intergenic_region	YAL068C-YAL067W-A			n.2323C>T					0
I	2331	I:2331-2331	MAH.133	C	A	C	intergenic_region	MODIFIER	PAU8-YAL067W-A	YAL068C-YAL067W-A	intergenic_region	YAL068C-YAL067W-A			n.2331A>C					0
I	27628	I:27628-27628	MAH.12	C	G	C	missense_variant	MODERATE	FLO9	YAL063C	transcript	YAL063C	protein_coding	2024-01-01	c.341C>G	p.Ser114Cys	341/3969	341/3969	114/1322	0
I	71613	I:71613-71613	MAH.85	G	T	G	intergenic_region	MODIFIER	CYC3-CDC19	YAL039C-YAL038W	intergenic_region	YAL039C-YAL038W			n.71613T>G					0
I	208870	I:208870-208870	MAH.51	C	T	C	intergenic_region	MODIFIER	YAR053W-YAR060C	YAR053W-YAR060C	intergenic_region	YAR053W-YAR060C			n.208870T>C					0
I	208934	I:208975-208975	MAH.51	C	T	C	intergenic_region	MODIFIER	YAR053W-YAR060C	YAR053W-YAR060C	intergenic_region	YAR053W-YAR060C			n.208934T>C					0
I	208975	I:208975-208975	MAH.51	T	G	T	intergenic_region	MODIFIER	YAR053W-YAR060C	YAR053W-YAR060C	intergenic_region	YAR053W-YAR060C			n.208975G>T					0
I	209049	I:209049-209049	MAH.51	G	A	G	intergenic_region	MODIFIER	YAR053W-YAR060C	YAR053W-YAR060C	intergenic_region	YAR053W-YAR060C			n.209049A>G					0
II	78555	II:78555-78555	MAH.134	T	C	T	synonymous_variant	LOW	NUP170	YBL079W	transcript	YBL079W	protein_coding	2024-01-01	c.3297C>T	p.Asp1099Asp	3297/4509	3297/4509	1099/1502	0
II	100404	II:100404-100404	MAH.133	C	A	C	missense_variant	MODERATE	PRX1	YBL064C	transcript	YBL064C	protein_coding	2024-01-01	c.753T>G	p.Ile251Met	753/786	753/786	251/261	0
II	124451	II:124451-124451	MAH.149	T	G	T	missense_variant	MODERATE	PIN4	YBL051C	transcript	YBL051C	protein_coding	2024-01-01	c.309C>A	p.Asp103Glu	309/2007	309/2007	103/668	0
II	129806	II:129806-129806	MAH.51	T	C	T	missense_variant	MODERATE	EDE1	YBL047C	transcript	YBL047C	protein_coding	2024-01-01	c.2235G>A	p.Met745Ile	2235/4146	2235/4146	745/1381	0
II	147965	II:147965-147965	MAH.40	A	G	A	missense_variant	MODERATE	APL3	YBL037W	transcript	YBL037W	protein_coding	2024-01-01	c.757G>A	p.Asp253Asn	757/3078	757/3078	253/1025	0
II	290420	II:290420-290420	MAH.23	C	T	C	intergenic_region	MODIFIER	SCO2-OLA1	YBR024W-YBR025C	intergenic_region	YBR024W-YBR025C			n.290420T>C					0
II	302360	II:302360-302360	MAH.145	T	G	T	missense_variant	MODERATE	EDS1	YBR033W	transcript	YBR033W	protein_coding	2024-01-01	c.417G>T	p.Arg139Ser	417/2760	417/2760	139/919	0
II	326793	II:326793-326793	MAH.51	T	G	T	splice_region_variant&synonymous_variant	LOW	tV(UAC)B	tV(UAC)B	transcript	tV(UAC)B	protein_coding	2024-01-01	c.73C>A	p.???25???	73/74	73/74	25/23	0	WARNING_TRANSCRIPT_INCOMPLETE
II	361003	II:361003-361003	MAH.149	A	G	A	synonymous_variant	LOW	ORC2	YBR060C	transcript	YBR060C	protein_coding	2024-01-01	c.1512C>T	p.Ser504Ser	1512/1863	1512/1863	504/620	0
II	506887	II:506887-506887	MAH.125	G	C	G	missense_variant	MODERATE	MEC1	YBR136W	transcript	YBR136W	protein_coding	2024-01-01	c.1220C>G	p.Thr407Arg	1220/7107	1220/7107	407/2368	0
II	634506	II:634506-634506	MAH.74	C	A	C	missense_variant	MODERATE	KTR3	YBR205W	transcript	YBR205W	protein_coding	2024-01-01	c.885A>C	p.Glu295Asp	885/1215	885/1215	295/404	0
II	689014	II:689014-689014	MAH.69	G	T	G	missense_variant	MODERATE	YBR235W	YBR235W	transcript	YBR235W	protein_coding	2024-01-01	c.2114T>G	p.Leu705Arg	2114/3363	2114/3363	705/1120	0
III	14864	III:14864-14864	MAH.44	A	G	A	intergenic_region	MODIFIER	YCL065W-CHA1	YCL065W-YCL064C	intergenic_region	YCL065W-YCL064C			n.14864G>A					0
III	50158	III:50158-50158	MAH.82	A	C	A	missense_variant	MODERATE	PDI1	YCL043C	transcript	YCL043C	protein_coding	2024-01-01	c.64G>T	p.Ala22Ser	64/1569	64/1569	22/522	0
III	50158	III:50158-50158	MAH.82	A	C	A	missense_variant	MODERATE	YCL041C	YCL041C	transcript	YCL041C	protein_coding	2024-01-01	c.470G>T	p.Arg157Leu	470/495	470/495	157/164	0
III	107500	III:107500-107500	MAH.21	G	A	G	intergenic_region	MODIFIER	VMA9-snR43	YCL005W-A-snR43	intergenic_region	YCL005W-A-snR43			n.107500A>G					0
III	113062	III:113062-113062	MAH.74	C	T	C	intergenic_region	MODIFIER	RER1-YCL001W-A	YCL001W-YCL001W-A	intergenic_region	YCL001W-YCL001W-A			n.113062T>C					0
III	138367	III:138367-138367	MAH.6	T	G	T	missense_variant	MODERATE	PGK1	YCR012W	transcript	YCR012W	protein_coding	2024-01-01	c.622G>T	p.Ala208Ser	622/1251	622/1251	208/416	0
III	258247	III:258247-258247	MAH.72	C	A	C	missense_variant	MODERATE	SRB8	YCR081W	transcript	YCR081W	protein_coding	2024-01-01	c.3877A>C	p.Thr1293Pro	3877/4284	3877/4284	1293/1427	0
III	265388	III:265388-265388	MAH.84	G	T	G	synonymous_variant	LOW	ABP1	YCR088W	transcript	YCR088W	protein_coding	2024-01-01	c.321T>G	p.Ala107Ala	321/1779	321/1779	107/592	0
III	297396	III:297396-297396	MAH.135	C	A	C	missense_variant	MODERATE	GIT1	YCR098C	transcript	YCR098C	protein_coding	2024-01-01	c.1210T>G	p.Leu404Val	1210/1557	1210/1557	404/518	0
IV	164196	IV:164196-164196	MAH.95	A	T	A	intergenic_region	MODIFIER	FAP7-CDC36	YDL166C-YDL165W	intergenic_region	YDL166C-YDL165W			n.164196T>A					0
IV	227049	IV:227049-227049	MAH.135	T	G	T	intergenic_region	MODIFIER	CDC53-LYS21	YDL132W-YDL131W	intergenic_region	YDL132W-YDL131W			n.227049G>T					0
IV	367313	IV:367313-367313	MAH.84	C	T	C	missense_variant	MODERATE	STP4	YDL048C	transcript	YDL048C	protein_coding	2024-01-01	c.899A>G	p.Glu300Gly	899/1473	899/1473	300/490	0
IV	441026	IV:441026-441026	MAH.69	A	G	A	synonymous_variant	LOW	MED2	YDL005C	transcript	YDL005C	protein_coding	2024-01-01	c.1284C>T	p.Gly428Gly	1284/1296	1284/1296	428/431	0
IV	527523	IV:527530-527530	MAH.64	G	A	G	missense_variant	MODERATE	ENA5	YDR038C	transcript	YDR038C	protein_coding	2024-01-01	c.3175T>C	p.Ser1059Pro	3175/3276	3175/3276	1059/1091	0
IV	527524	IV:527530-527530	MAH.64	G	A	G	synonymous_variant	LOW	ENA5	YDR038C	transcript	YDR038C	protein_coding	2024-01-01	c.3174T>C	p.Asn1058Asn	3174/3276	3174/3276	1058/1091	0
IV	527530	IV:527530-527530	MAH.64	C	A	C	synonymous_variant	LOW	ENA5	YDR038C	transcript	YDR038C	protein_coding	2024-01-01	c.3168T>G	p.Ala1056Ala	3168/3276	3168/3276	1056/1091	0
IV	527743	IV:527743-527743	MAH.64	G	A	G	synonymous_variant	LOW	ENA5	YDR038C	transcript	YDR038C	protein_coding	2024-01-01	c.2955T>C	p.Ser985Ser	2955/3276	2955/3276	985/1091	0
IV	527851	IV:527851-527851	MAH.64	G	A	G	synonymous_variant	LOW	ENA5	YDR038C	transcript	YDR038C	protein_coding	2024-01-01	c.2847T>C	p.Thr949Thr	2847/3276	2847/3276	949/1091	0
IV	553721	IV:553721-553721	MAH.70	C	T	C	synonymous_variant	LOW	VMS1	YDR049W	transcript	YDR049W	protein_coding	2024-01-01	c.468T>C	p.Thr156Thr	468/1899	468/1899	156/632	0
IV	686961	IV:686961-686961	MAH.75	A	G	A	synonymous_variant	LOW	APC4	YDR118W	transcript	YDR118W	protein_coding	2024-01-01	c.1080G>A	p.Thr360Thr	1080/1959	1080/1959	360/652	0
IV	742865	IV:742865-742865	MAH.68	A	G	A	missense_variant	MODERATE	SAN1	YDR143C	transcript	YDR143C	protein_coding	2024-01-01	c.1010C>T	p.Thr337Ile	1010/1833	1010/1833	337/610	0
IV	1017707	IV:1017707-1017707	MAH.52	A	G	A	intergenic_region	MODIFIER	YDR278C-RNH202	YDR278C-YDR279W	intergenic_region	YDR278C-YDR279W			n.1017707G>A					0
IV	1042700	IV:1042700-1042700	MAH.27	A	T	A	synonymous_variant	LOW	HRQ1	YDR291W	transcript	YDR291W	protein_coding	2024-01-01	c.2973T>A	p.Ala991Ala	2973/3234	2973/3234	991/1077	0
IV	1070005	IV:1070005-1070005	MAH.87	C	T	C	missense_variant	MODERATE	RSC3	YDR303C	transcript	YDR303C	protein_coding	2024-01-01	c.1382A>G	p.Asn461Ser	1382/2658	1382/2658	461/885	0
IV	1086168	IV:1086168-1086168	MAH.145	A	C	A	missense_variant	MODERATE	TFB1	YDR311W	transcript	YDR311W	protein_coding	2024-01-01	c.1104C>A	p.Ser368Arg	1104/1929	1104/1929	368/642	0
IV	1119859	IV:1119859-1119859	MAH.42	C	G	C	missense_variant	MODERATE	YCG1	YDR325W	transcript	YDR325W	protein_coding	2024-01-01	c.2734G>C	p.Glu912Gln	2734/3108	2734/3108	912/1035	0
IV	1129783	IV:1129783-1129783	MAH.81	C	A	C	missense_variant	MODERATE	GPI8	YDR331W	transcript	YDR331W	protein_coding	2024-01-01	c.196A>C	p.Lys66Gln	196/1236	196/1236	66/411	0
IV	1164373	IV:1164402-1164402	MAH.17	A	G	A	synonymous_variant	LOW	HXT3	YDR345C	transcript	YDR345C	protein_coding	2024-01-01	c.288C>T	p.Phe96Phe	288/1704	288/1704	96/567	0
IV	1164382	IV:1164402-1164402	MAH.17	G	C	G	missense_variant	MODERATE	HXT3	YDR345C	transcript	YDR345C	protein_coding	2024-01-01	c.279G>C	p.Leu93Phe	279/1704	279/1704	93/567	0
IV	1164384	IV:1164402-1164402	MAH.17	T	A	T	missense_variant	MODERATE	HXT3	YDR345C	transcript	YDR345C	protein_coding	2024-01-01	c.277T>A	p.Leu93Met	277/1704	277/1704	93/567	0
IV	1164391	IV:1164402-1164402	MAH.17	G	A	G	synonymous_variant	LOW	HXT3	YDR345C	transcript	YDR345C	protein_coding	2024-01-01	c.270T>C	p.Thr90Thr	270/1704	270/1704	90/567	0
IV	1164397	IV:1164402-1164402	MAH.17	A	G	A	synonymous_variant	LOW	HXT3	YDR345C	transcript	YDR345C	protein_coding	2024-01-01	c.264C>T	p.Ala88Ala	264/1704	264/1704	88/567	0
IV	1164398	IV:1164402-1164402	MAH.17	T	G	T	missense_variant	MODERATE	HXT3	YDR345C	transcript	YDR345C	protein_coding	2024-01-01	c.263C>A	p.Ala88Asp	263/1704	263/1704	88/567	0
IV	1164399	IV:1164402-1164402	MAH.17	T	C	T	missense_variant	MODERATE	HXT3	YDR345C	transcript	YDR345C	protein_coding	2024-01-01	c.262G>A	p.Ala88Thr	262/1704	262/1704	88/567	0
IV	1164402	IV:1164402-1164402	MAH.17	T	C	T	missense_variant	MODERATE	HXT3	YDR345C	transcript	YDR345C	protein_coding	2024-01-01	c.259G>A	p.Val87Ile	259/1704	259/1704	87/567	0
IV	1246901	IV:1246901-1246901	MAH.11	T	C	T	missense_variant	MODERATE	MUS81	YDR386W	transcript	YDR386W	protein_coding	2024-01-01	c.818C>T	p.Ser273Leu	818/1899	818/1899	273/632	0
IV	1312185	IV:1312185-1312185	MAH.99	T	C	T	missense_variant	MODERATE	ARO80	YDR421W	transcript	YDR421W	protein_coding	2024-01-01	c.146C>T	p.Ala49Val	146/2853	146/2853	49/950	0
IV	1356605	IV:1356605-1356605	MAH.33	A	G	A	missense_variant	MODERATE	ADA2	YDR448W	transcript	YDR448W	protein_coding	2024-01-01	c.541G>A	p.Glu181Lys	541/1305	541/1305	181/434	0
IV	1402346	IV:1402346-1402346	MAH.52	C	A	C	missense_variant	MODERATE	RPL27B	YDR471W	transcript	YDR471W	protein_coding	2024-02-02	c.191A>C	p.Glu64Ala	191/409	191/409	64/135	0	WARNING_TRANSCRIPT_MULTIPLE_STOP_CODONS
IV	1412126	IV:1412126-1412126	MAH.42	T	C	T	intergenic_region	MODIFIER	YDR476C-SNF1	YDR476C-YDR477W	intergenic_region	YDR476C-YDR477W			n.1412126C>T					0
IV	1440205	IV:1440205-1440205	MAH.149	G	C	G	missense_variant	MODERATE	VPS3	YDR495C	transcript	YDR495C	protein_coding	2024-01-01	c.946G>C	p.Asp316His	946/3036	946/3036	316/1011	0
IV	1463721	IV:1463721-1463721	MAH.25	T	C	T	missense_variant	MODERATE	GIN4	YDR507C	transcript	YDR507C	protein_coding	2024-01-01	c.2066G>A	p.Ser689Asn	2066/3429	2066/3429	689/1142	0
IV	1480721	IV:1480721-1480721	MAH.134	A	G	A	synonymous_variant	LOW	FPR2	YDR519W	transcript	YDR519W	protein_coding	2024-01-01	c.297G>A	p.Leu99Leu	297/408	297/408	99/135	0
IV	1520870	IV:1520870-1520870	MAH.84	A	G	A	intergenic_region	MODIFIER	YDR541C-PAU10	YDR541C-YDR542W	intergenic_region	YDR541C-YDR542W			n.1520870G>A					0
IX	52027	IX:52027-52027	MAH.64	T	C	T	missense_variant	MODERATE	GUT2	YIL155C	transcript	YIL155C	protein_coding	2024-01-01	c.1682G>A	p.Ser561Asn	1682/1950	1682/1950	561/649	0
IX	89529	IX:89529-89529	MAH.12	A	G	A	stop_gained	HIGH	TPM2	YIL138C	transcript	YIL138C	protein_coding	2024-01-01	c.187C>T	p.Gln63*	187/486	187/486	63/161	0
IX	97810	IX:97810-97810	MAH.89	T	C	T	missense_variant	MODERATE	FLX1	YIL134W	transcript	YIL134W	protein_coding	2024-01-01	c.416C>T	p.Thr139Ile	416/936	416/936	139/311	0
IX	129109	IX:129109-129109	MAH.6	C	T	C	missense_variant	MODERATE	SIM1	YIL123W	transcript	YIL123W	protein_coding	2024-01-01	c.959T>C	p.Val320Ala	959/1431	959/1431	320/476	0
IX	356593	IX:356593-356593	MAH.75	T	C	T	synonymous_variant	LOW	SGN1	YIR001C	transcript	YIR001C	protein_coding	2024-01-01	c.303G>A	p.Thr101Thr	303/753	303/753	101/250	0
IX	375922	IX:375922-375922	MAH.125	T	G	T	missense_variant	MODERATE	DSN1	YIR010W	transcript	YIR010W	protein_coding	2024-01-01	c.492G>T	p.Met164Ile	492/1731	492/1731	164/576	0
IX	392164	IX:392164-392164	MAH.40	A	G	A	synonymous_variant	LOW	MUC1	YIR019C	transcript	YIR019C	protein_coding	2024-01-01	c.1512C>T	p.Thr504Thr	1512/4104	1512/4104	504/1367	0
IX	423249	IX:423249-423249	MAH.134	C	A	C	missense_variant	MODERATE	HYR1	YIR037W	transcript	YIR037W	protein_coding	2024-01-01	c.122A>C	p.Gln41Pro	122/492	122/492	41/163	0
V	97648	V:97648-97648	MAH.65	C	T	C	missense_variant	MODERATE	BUD16	YEL029C	transcript	YEL029C	protein_coding	2024-01-01	c.149A>G	p.Lys50Arg	149/939	149/939	50/312	0
V	336062	V:336062-336062	MAH.151	A	G	A	missense_variant	MODERATE	YER088W-B	YER088W-B	transcript	YER088W-B	protein_coding	2024-01-01	c.136G>A	p.Glu46Lys	136/147	136/147	46/48	0
V	336062	V:336062-336062	MAH.151	A	G	A	missense_variant	MODERATE	PTC2	YER089C	transcript	YER089C	protein_coding	2024-01-01	c.1279C>T	p.Leu427Phe	1279/1395	1279/1395	427/464	0
V	352785	V:352785-352785	MAH.52	T	G	T	missense_variant	MODERATE	SHC1	YER096W	transcript	YER096W	protein_coding	2024-01-01	c.1088G>T	p.Cys363Phe	1088/1539	1088/1539	363/512	0
V	443253	V:443253-443253	MAH.149	C	T	C	missense_variant	MODERATE	tI(AAU)E1	tI(AAU)E1	transcript	tI(AAU)E1	protein_coding	2024-01-01	c.23A>G	p.Lys8Arg	23/74	23/74	2024-08-23	0	WARNING_TRANSCRIPT_MULTIPLE_STOP_CODONS
V	501077	V:501077-501077	MAH.3	G	C	G	missense_variant	MODERATE	RAD4	YER162C	transcript	YER162C	protein_coding	2024-01-01	c.1818G>C	p.Lys606Asn	1818/2265	1818/2265	606/754	0
V	505743	V:505743-505743	MAH.135	A	C	A	missense_variant	MODERATE	CHD1	YER164W	transcript	YER164W	protein_coding	2024-01-01	c.352C>A	p.Gln118Lys	352/4407	352/4407	118/1468	0
VI	5742	VI:5764-5764	MAH.40	C	T	C	intergenic_region	MODIFIER	YFL063W-COS4	YFL063W-YFL062W	intergenic_region	YFL063W-YFL062W			n.5742T>C					0
VI	5761	VI:5764-5764	MAH.40	C	A	C	intergenic_region	MODIFIER	YFL063W-COS4	YFL063W-YFL062W	intergenic_region	YFL063W-YFL062W			n.5761A>C					0
VI	5764	VI:5764-5764	MAH.40	T	C	T	intergenic_region	MODIFIER	YFL063W-COS4	YFL063W-YFL062W	intergenic_region	YFL063W-YFL062W			n.5764C>T					0
VI	16375	VI:16375-16375	MAH.17	C	T	C	intergenic_region	MODIFIER	AAD6-AGP3	YFL056C-YFL055W	intergenic_region	YFL056C-YFL055W			n.16375T>C					0
VI	61510	VI:61510-61510	MAH.26	T	C	T	missense_variant	MODERATE	RPO41	YFL036W	transcript	YFL036W	protein_coding	2024-01-01	c.2729C>T	p.Thr910Ile	2729/4056	2729/4056	910/1351	0
VI	114080	VI:114080-114080	MAH.44	C	A	C	intergenic_region	MODIFIER	HXT10-AUA1	YFL011W-YFL010W-A	intergenic_region	YFL011W-YFL010W-A			n.114080A>C					0
VI	241760	VI:241760-241760	MAH.74	G	C	G	intergenic_region	MODIFIER	DUG1-YFR045W	YFR044C-YFR045W	intergenic_region	YFR044C-YFR045W			n.241760C>G					0
VII	15266	VII:15266-15266	MAH.5	C	G	C	missense_variant	MODERATE	ADH4	YGL256W	transcript	YGL256W	protein_coding	2024-01-01	c.108G>C	p.Leu36Phe	108/1149	108/1149	36/382	0
VII	40158	VII:40158-40158	MAH.25	T	A	T	missense_variant	MODERATE	GUS1	YGL245W	transcript	YGL245W	protein_coding	2024-01-01	c.1136A>T	p.Tyr379Phe	1136/2127	1136/2127	379/708	0
VII	112274	VII:112274-112274	MAH.99	A	G	A	intergenic_region	MODIFIER	YGL204C-KEX1	YGL204C-YGL203C	intergenic_region	YGL204C-YGL203C			n.112274G>A					0
VII	165984	VII:165984-165984	MAH.12	C	A	C	intergenic_region	MODIFIER	TOS3-MPT5	YGL179C-YGL178W	intergenic_region	YGL179C-YGL178W			n.165984A>C					0
VII	243287	VII:243287-243287	MAH.38	C	T	C	missense_variant	MODERATE	YGL140C	YGL140C	transcript	YGL140C	protein_coding	2024-01-01	c.1726A>G	p.Lys576Glu	1726/3660	1726/3660	576/1219	0
VII	474126	VII:474126-474126	MAH.39	A	G	A	synonymous_variant	LOW	ERG4	YGL012W	transcript	YGL012W	protein_coding	2024-01-01	c.1272G>A	p.Ser424Ser	1272/1422	1272/1422	424/473	0
VII	482459	VII:482459-482459	MAH.134	T	C	T	missense_variant	MODERATE	PMA1	YGL008C	transcript	YGL008C	protein_coding	2024-01-01	c.208G>A	p.Gly70Ser	208/2757	208/2757	70/918	0
VII	482611	VII:482611-482611	MAH.11	C	T	C	missense_variant	MODERATE	PMA1	YGL008C	transcript	YGL008C	protein_coding	2024-01-01	c.56A>G	p.His19Arg	56/2757	56/2757	19/918	0
VII	496811	VII:496811-496811	MAH.28	T	C	T	intergenic_region	MODIFIER	ERG26-YGR001C	YGL001C-YGR001C	intergenic_region	YGL001C-YGR001C			n.496811C>T					0
VII	545372	VII:545372-545372	MAH.26	A	G	A	non_coding_transcript_exon_variant	MODIFIER	snR46	snR46	transcript	snR46	snoRNA	2024-01-01	n.3G>A					0
VII	623558	VII:623558-623558	MAH.89	A	C	A	missense_variant	MODERATE	YGR067C	YGR067C	transcript	YGR067C	protein_coding	2024-01-01	c.1229G>T	p.Arg410Ile	1229/2415	1229/2415	410/804	0
VII	655128	VII:655128-655128	MAH.74	C	G	C	synonymous_variant	LOW	CTT1	YGR088W	transcript	YGR088W	protein_coding	2024-01-01	c.495G>C	p.Leu165Leu	495/1689	495/1689	165/562	0
VII	672239	VII:672239-672239	MAH.68	A	C	A	missense_variant	MODERATE	VAS1	YGR094W	transcript	YGR094W	protein_coding	2024-01-01	c.54C>A	p.Asn18Lys	54/3315	54/3315	18/1104	0
VII	676444	VII:676444-676444	MAH.35	T	A	T	intergenic_region	MODIFIER	RRP46-TPC1	YGR095C-YGR096W	intergenic_region	YGR095C-YGR096W			n.676444A>T					0
VII	691824	VII:691824-691824	MAH.39	C	T	C	missense_variant	MODERATE	MDR1	YGR100W	transcript	YGR100W	protein_coding	2024-01-01	c.1580T>C	p.Phe527Ser	1580/2853	1580/2853	527/950	0
VII	695231	VII:695231-695231	MAH.12	T	C	T	intergenic_region	MODIFIER	GTF1-NOP7	YGR102C-YGR103W	intergenic_region	YGR102C-YGR103W			n.695231C>T					0
VII	703919	VII:703919-703919	MAH.3	G	A	G	missense_variant	MODERATE	CLB1	YGR108W	transcript	YGR108W	protein_coding	2024-01-01	c.284A>G	p.Glu95Gly	284/1416	284/1416	95/471	0
VII	742996	VII:742996-742996	MAH.52	G	C	G	synonymous_variant	LOW	YGR125W	YGR125W	transcript	YGR125W	protein_coding	2024-01-01	c.672C>G	p.Ala224Ala	672/3111	672/3111	224/1036	0
VII	842724	VII:842724-842724	MAH.82	G	T	G	intergenic_region	MODIFIER	MSM1-YIP1	YGR171C-YGR172C	intergenic_region	YGR171C-YGR172C			n.842724T>G					0
VII	861582	VII:861582-861582	MAH.151	G	A	G	missense_variant	MODERATE	UBR1	YGR184C	transcript	YGR184C	protein_coding	2024-01-01	c.4172T>C	p.Val1391Ala	4172/5853	4172/5853	1391/1950	0
VII	876745	VII:876745-876745	MAH.9	T	C	T	missense_variant	MODERATE	CRH1	YGR189C	transcript	YGR189C	protein_coding	2024-01-01	c.1448G>A	p.Gly483Asp	1448/1524	1448/1524	483/507	0
VII	918147	VII:918147-918147	MAH.64	C	G	C	missense_variant	MODERATE	SLI1	YGR212W	transcript	YGR212W	protein_coding	2024-01-01	c.1108G>C	p.Val370Leu	1108/1407	1108/1407	370/468	0
VII	932882	VII:932882-932882	MAH.75	A	G	A	synonymous_variant	LOW	CRM1	YGR218W	transcript	YGR218W	protein_coding	2024-01-01	c.342G>A	p.Leu114Leu	342/3255	342/3255	114/1084	0
VII	949964	VII:949964-949964	MAH.96	C	T	C	synonymous_variant	LOW	SMI1	YGR229C	transcript	YGR229C	protein_coding	2024-01-01	c.936A>G	p.Glu312Glu	936/1518	936/1518	312/505	0
VII	1018665	VII:1018665-1018665	MAH.95	C	T	C	missense_variant	MODERATE	SAY1	YGR263C	transcript	YGR263C	protein_coding	2024-01-01	c.577A>G	p.Asn193Asp	577/1275	577/1275	193/424	0
VII	1052876	VII:1052876-1052876	MAH.52	A	G	A	missense_variant	MODERATE	YOR1	YGR281W	transcript	YGR281W	protein_coding	2024-01-01	c.53G>A	p.Ser18Asn	53/4434	53/4434	18/1477	0
VII	1080626	VII:1080626-1080626	MAH.135	T	C	T	synonymous_variant	LOW	PAU12	YGR294W	transcript	YGR294W	protein_coding	2024-01-01	c.321C>T	p.Ser107Ser	321/363	321/363	107/120	0
VII	1082331	VII:1082380-1082380	MAH.135	T	G	T	missense_variant	MODERATE	COS6	YGR295C	transcript	YGR295C	protein_coding	2024-01-01	c.399C>A	p.Phe133Leu	399/1146	399/1146	133/381	0
VII	1082353	VII:1082380-1082380	MAH.135	A	G	A	missense_variant	MODERATE	COS6	YGR295C	transcript	YGR295C	protein_coding	2024-01-01	c.377C>T	p.Ala126Val	377/1146	377/1146	126/381	0
VII	1082375	VII:1082380-1082380	MAH.135	T	G	T	missense_variant	MODERATE	COS6	YGR295C	transcript	YGR295C	protein_coding	2024-01-01	c.355C>A	p.Pro119Thr	355/1146	355/1146	119/381	0
VII	1082380	VII:1082380-1082380	MAH.135	A	G	A	missense_variant	MODERATE	COS6	YGR295C	transcript	YGR295C	protein_coding	2024-01-01	c.350C>T	p.Ser117Leu	350/1146	350/1146	117/381	0
VII	1082442	VII:1082514-1082514	MAH.135	C	T	C	synonymous_variant	LOW	COS6	YGR295C	transcript	YGR295C	protein_coding	2024-01-01	c.288A>G	p.Lys96Lys	288/1146	288/1146	96/381	0
VII	1082444	VII:1082514-1082514	MAH.135	C	T	C	missense_variant	MODERATE	COS6	YGR295C	transcript	YGR295C	protein_coding	2024-01-01	c.286A>G	p.Lys96Glu	286/1146	286/1146	96/381	0
VII	1082455	VII:1082514-1082514	MAH.135	T	C	T	missense_variant	MODERATE	COS6	YGR295C	transcript	YGR295C	protein_coding	2024-01-01	c.275G>A	p.Arg92Lys	275/1146	275/1146	92/381	0
VII	1082465	VII:1082514-1082514	MAH.135	A	C	A	missense_variant	MODERATE	COS6	YGR295C	transcript	YGR295C	protein_coding	2024-01-01	c.265G>T	p.Val89Phe	265/1146	265/1146	89/381	0
VII	1082471	VII:1082514-1082514	MAH.135	G	C	G	missense_variant	MODERATE	COS6	YGR295C	transcript	YGR295C	protein_coding	2024-01-01	c.259G>C	p.Val87Leu	259/1146	259/1146	87/381	0
VII	1082477	VII:1082514-1082514	MAH.135	T	C	T	missense_variant	MODERATE	COS6	YGR295C	transcript	YGR295C	protein_coding	2024-01-01	c.253G>A	p.Val85Ile	253/1146	253/1146	85/381	0
VII	1082508	VII:1082514-1082514	MAH.135	T	C	T	missense_variant	MODERATE	COS6	YGR295C	transcript	YGR295C	protein_coding	2024-01-01	c.222G>A	p.Met74Ile	222/1146	222/1146	74/381	0
VII	1082514	VII:1082514-1082514	MAH.135	T	C	T	synonymous_variant	LOW	COS6	YGR295C	transcript	YGR295C	protein_coding	2024-01-01	c.216G>A	p.Pro72Pro	216/1146	216/1146	72/381	0
VIII	6105	VIII:6125-6125	MAH.58	C	A	C	intergenic_region	MODIFIER	YHL048C-A-COS8	YHL048C-A-YHL048W	intergenic_region	YHL048C-A-YHL048W			n.6105A>C					0
VIII	6125	VIII:6125-6125	MAH.58	T	C	T	intergenic_region	MODIFIER	YHL048C-A-COS8	YHL048C-A-YHL048W	intergenic_region	YHL048C-A-YHL048W			n.6125C>T					0
VIII	187705	VIII:187705-187705	MAH.68	A	T	A	intergenic_region	MODIFIER	VMA10-BCD1	YHR039C-A-YHR040W	intergenic_region	YHR039C-A-YHR040W			n.187705T>A					0
VIII	191726	VIII:191726-191726	MAH.82	G	A	G	missense_variant	MODERATE	NCP1	YHR042W	transcript	YHR042W	protein_coding	2024-01-01	c.1184A>G	p.Asp395Gly	1184/2076	1184/2076	395/691	0
VIII	192452	VIII:192452-192452	MAH.59	G	A	G	missense_variant	MODERATE	NCP1	YHR042W	transcript	YHR042W	protein_coding	2024-01-01	c.1910A>G	p.Asn637Ser	1910/2076	1910/2076	637/691	0
VIII	200720	VIII:200720-200720	MAH.3	G	A	G	synonymous_variant	LOW	AAP1	YHR047C	transcript	YHR047C	protein_coding	2024-01-01	c.591T>C	p.Phe197Phe	591/2571	591/2571	197/856	0
VIII	237447	VIII:237447-237447	MAH.127	C	G	C	synonymous_variant	LOW	PCL5	YHR071W	transcript	YHR071W	protein_coding	2024-01-01	c.444G>C	p.Ser148Ser	444/690	444/690	148/229	0
VIII	237887	VIII:237887-237887	MAH.52	C	T	C	splice_region_variant&intron_variant	LOW	tF(GAA)H1	tF(GAA)H1	transcript	tF(GAA)H1	protein_coding	2024-01-01	c.38-4A>G					0	WARNING_TRANSCRIPT_INCOMPLETE
VIII	249523	VIII:249523-249523	MAH.99	T	C	T	missense_variant	MODERATE	PPE1	YHR075C	transcript	YHR075C	protein_coding	2024-01-01	c.119G>A	p.Gly40Asp	119/1203	119/1203	40/400	0
VIII	252572	VIII:252572-252572	MAH.58	T	C	T	synonymous_variant	LOW	NMD2	YHR077C	transcript	YHR077C	protein_coding	2024-02-02	c.3072G>A	p.Lys1024Lys	3072/3270	3072/3270	1024/1089	0
VIII	252902	VIII:252902-252902	MAH.134	A	C	A	missense_variant	MODERATE	NMD2	YHR077C	transcript	YHR077C	protein_coding	2024-02-02	c.2742G>T	p.Glu914Asp	2742/3270	2742/3270	914/1089	0
VIII	317886	VIII:317886-317886	MAH.78	G	C	G	missense_variant	MODERATE	KIC1	YHR102W	transcript	YHR102W	protein_coding	2024-01-01	c.1315C>G	p.Pro439Ala	1315/3243	1315/3243	439/1080	0
VIII	386844	VIII:386844-386844	MAH.74	T	C	T	intergenic_region	MODIFIER	DSE2-RPC10	YHR143W-YHR143W-A	intergenic_region	YHR143W-YHR143W-A			n.386844C>T					0
VIII	420903	VIII:420903-420903	MAH.28	T	G	T	missense_variant	MODERATE	YAP1801	YHR161C	transcript	YHR161C	protein_coding	2024-01-01	c.1384C>A	p.His462Asn	1384/1914	1384/1914	462/637	0
VIII	438294	VIII:438294-438294	MAH.145	A	G	A	synonymous_variant	LOW	CDC23	YHR166C	transcript	YHR166C	protein_coding	2024-01-01	c.757C>T	p.Leu253Leu	757/1881	757/1881	253/626	0
VIII	444430	VIII:444430-444430	MAH.81	C	T	C	synonymous_variant	LOW	NMD3	YHR170W	transcript	YHR170W	protein_coding	2024-01-01	c.603T>C	p.Tyr201Tyr	603/1557	603/1557	201/518	0
VIII	513849	VIII:513849-513849	MAH.9	C	T	C	missense_variant	MODERATE	SKN7	YHR206W	transcript	YHR206W	protein_coding	2024-01-01	c.1118T>C	p.Leu373Pro	1118/1869	1118/1869	373/622	0
VIII	526356	VIII:526405-526405	MAH.132	T	C	T	missense_variant	MODERATE	FLO5	YHR211W	transcript	YHR211W	protein_coding	2024-01-01	c.965C>T	p.Thr322Ile	965/3228	965/3228	322/1075	0
VIII	526390	VIII:526405-526405	MAH.132	A	C	A	synonymous_variant	LOW	FLO5	YHR211W	transcript	YHR211W	protein_coding	2024-01-01	c.999C>A	p.Thr333Thr	999/3228	999/3228	333/1075	0
VIII	526402	VIII:526405-526405	MAH.132	A	T	A	synonymous_variant	LOW	FLO5	YHR211W	transcript	YHR211W	protein_coding	2024-01-01	c.1011T>A	p.Thr337Thr	1011/3228	1011/3228	337/1075	0
VIII	526405	VIII:526405-526405	MAH.132	A	G	A	synonymous_variant	LOW	FLO5	YHR211W	transcript	YHR211W	protein_coding	2024-01-01	c.1014G>A	p.Glu338Glu	1014/3228	1014/3228	338/1075	0
X	34211	X:34211-34211	MAH.5	A	C	A	missense_variant	MODERATE	OPT1	YJL212C	transcript	YJL212C	protein_coding	2024-01-01	c.2039G>T	p.Trp680Leu	2039/2400	2039/2400	680/799	0
X	94105	X:94105-94105	MAH.33	G	C	G	missense_variant	MODERATE	SWI3	YJL176C	transcript	YJL176C	protein_coding	2024-01-01	c.426G>C	p.Lys142Asn	426/2478	426/2478	142/825	0
X	121636	X:121636-121636	MAH.95	A	T	A	synonymous_variant	LOW	HSP150	YJL159W	transcript	YJL159W	protein_coding	2024-01-01	c.1188T>A	p.Ile396Ile	1188/1242	1188/1242	396/413	0
X	140202	X:140202-140202	MAH.81	G	C	G	intergenic_region	MODIFIER	snR190-RPA34	snR190-YJL148W	intergenic_region	snR190-YJL148W			n.140202C>G					0
X	153656	X:153656-153656	MAH.42	T	G	T	missense_variant	MODERATE	TIF2	YJL138C	transcript	YJL138C	protein_coding	2024-01-01	c.1036C>A	p.His346Asn	1036/1188	1036/1188	346/395	0
X	240531	X:240531-240531	MAH.35	A	C	A	missense_variant	MODERATE	CHS6	YJL099W	transcript	YJL099W	protein_coding	2024-01-01	c.1118C>A	p.Ser373Tyr	1118/2241	1118/2241	373/746	0
X	261650	X:261650-261650	MAH.85	A	G	A	synonymous_variant	LOW	GWT1	YJL091C	transcript	YJL091C	protein_coding	2024-01-01	c.903C>T	p.Gly301Gly	903/1473	903/1473	301/490	0
X	273855	X:273855-273855	MAH.26	G	A	G	synonymous_variant	LOW	EXO70	YJL085W	transcript	YJL085W	protein_coding	2024-01-01	c.1029A>G	p.Ser343Ser	1029/1872	1029/1872	343/623	0
X	317058	X:317058-317058	MAH.84	C	T	C	intergenic_region	MODIFIER	COA3-LAS21	YJL062W-A-YJL062W	intergenic_region	YJL062W-A-YJL062W			n.317058T>C					0
X	435181	X:435181-435181	MAH.62	A	G	A	missense_variant	MODERATE	PRE3	YJL001W	transcript	YJL001W	protein_coding	2024-01-02	c.19G>A	p.Asp7Asn	19/647	19/647	7/214	0	WARNING_TRANSCRIPT_MULTIPLE_STOP_CODONS
X	471633	X:471633-471633	MAH.66	T	C	T	synonymous_variant	LOW	BNA1	YJR025C	transcript	YJR025C	protein_coding	2024-01-01	c.39G>A	p.Leu13Leu	39/534	39/534	13/177	0
X	502446	X:502446-502446	MAH.62	T	C	T	missense_variant	MODERATE	HUL4	YJR036C	transcript	YJR036C	protein_coding	2024-01-01	c.946G>A	p.Val316Ile	946/2679	946/2679	316/892	0
X	507718	X:507718-507718	MAH.42	G	T	G	intergenic_region	MODIFIER	YJR039W-GEF1	YJR039W-YJR040W	intergenic_region	YJR039W-YJR040W			n.507718T>G					0
X	511591	X:511591-511591	MAH.130	T	C	T	missense_variant	MODERATE	URB2	YJR041C	transcript	YJR041C	protein_coding	2024-01-01	c.2173G>A	p.Ala725Thr	2173/3525	2173/3525	725/1174	0
X	530858	X:530858-530858	MAH.41	G	T	G	missense_variant	MODERATE	OSM1	YJR051W	transcript	YJR051W	protein_coding	2024-01-01	c.998T>G	p.Ile333Arg	998/1506	998/1506	333/501	0
X	584387	X:584387-584387	MAH.145	A	G	A	missense_variant	MODERATE	YJR084W	YJR084W	transcript	YJR084W	protein_coding	2024-01-01	c.655G>A	p.Gly219Ser	655/1272	655/1272	219/423	0
X	589504	X:589504-589504	MAH.75	C	G	C	missense_variant	MODERATE	BIR1	YJR089W	transcript	YJR089W	protein_coding	2024-01-01	c.1787G>C	p.Ser596Thr	1787/2865	1787/2865	596/954	0
X	596434	X:596434-596434	MAH.39	G	C	G	missense_variant	MODERATE	JSN1	YJR091C	transcript	YJR091C	protein_coding	2024-01-01	c.1903G>C	p.Val635Leu	1903/3276	1903/3276	635/1091	0
X	617927	X:617927-617927	MAH.78	T	G	T	missense_variant	MODERATE	tL(UAG)J	tL(UAG)J	transcript	tL(UAG)J	protein_coding	2024-01-02	c.9G>T	p.Leu3Phe	Sep-82	Sep-82	2024-03-26	0	WARNING_TRANSCRIPT_INCOMPLETE
X	723016	X:723016-723016	MAH.9	C	A	C	missense_variant	MODERATE	PGU1	YJR153W	transcript	YJR153W	protein_coding	2024-01-01	c.202A>C	p.Thr68Pro	202/1086	202/1086	68/361	0
X	741921	X:741921-741921	MAH.95	C	T	C	intergenic_region	MODIFIER	MPH3-COS5	YJR160C-YJR161C	intergenic_region	YJR160C-YJR161C			n.741921T>C					0
XI	65957	XI:65957-65957	MAH.42	A	G	A	synonymous_variant	LOW	MNN4	YKL201C	transcript	YKL201C	protein_coding	2024-01-01	c.1510C>T	p.Leu504Leu	1510/3537	1510/3537	504/1178	0
XI	135294	XI:135294-135294	MAH.26	C	G	C	missense_variant	MODERATE	TPK3	YKL166C	transcript	YKL166C	protein_coding	2024-01-01	c.412C>G	p.Arg138Gly	412/1197	412/1197	138/398	0
XI	235518	XI:235518-235518	MAH.74	T	G	T	stop_gained	HIGH	SLD2	YKL108W	transcript	YKL108W	protein_coding	2024-01-01	c.1093G>T	p.Glu365*	1093/1362	1093/1362	365/453	0
XI	243721	XI:243721-243721	MAH.133	G	T	G	synonymous_variant	LOW	GFA1	YKL104C	transcript	YKL104C	protein_coding	2024-01-01	c.1653A>C	p.Val551Val	1653/2154	1653/2154	551/717	0
XI	326464	XI:326464-326464	MAH.95	C	T	C	missense_variant	MODERATE	FBA1	YKL060C	transcript	YKL060C	protein_coding	2024-01-01	c.1024A>G	p.Met342Val	1024/1080	1024/1080	342/359	0
XI	351368	XI:351368-351368	MAH.134	G	T	G	missense_variant	MODERATE	DCW1	YKL046C	transcript	YKL046C	protein_coding	2024-01-01	c.1257A>C	p.Leu419Phe	1257/1350	1257/1350	419/449	0
XI	598260	XI:598260-598260	MAH.17	G	T	G	missense_variant	MODERATE	HBS1	YKR084C	transcript	YKR084C	protein_coding	2024-01-01	c.631A>C	p.Lys211Gln	631/1836	631/1836	211/611	0
XI	600600	XI:600600-600600	MAH.89	T	C	T	synonymous_variant	LOW	PRP16	YKR086W	transcript	YKR086W	protein_coding	2024-01-01	c.744C>T	p.Ile248Ile	744/3216	744/3216	248/1071	0
XI	653261	XI:653261-653261	MAH.78	C	A	C	missense_variant	MODERATE	NFT1	YKR103W	transcript	YKR103W	protein_coding	2024-01-01	c.182A>C	p.Glu61Ala	182/3657	182/3657	61/1218	0
XII	37975	XII:37975-37975	MAH.82	C	G	C	missense_variant	MODERATE	FRE6	YLL051C	transcript	YLL051C	protein_coding	2024-01-01	c.1497C>G	p.Asp499Glu	1497/2139	1497/2139	499/712	0
XII	69141	XII:69141-69141	MAH.9	A	C	A	missense_variant	MODERATE	GRC3	YLL035W	transcript	YLL035W	protein_coding	2024-01-01	c.562C>A	p.Leu188Ile	562/1899	562/1899	188/632	0
XII	136564	XII:136564-136565	MAH.11	T	TA	T	upstream_gene_variant	MODIFIER	YLL007C	YLL007C	transcript	YLL007C	protein_coding		c.-266delT					266
XII	157802	XII:157802-157802	MAH.5	T	C	T	intergenic_region	MODIFIER	CMS1-THI73	YLR003C-YLR004C	intergenic_region	YLR003C-YLR004C			n.157802C>T					0
XII	186786	XII:186786-186786	MAH.28	C	G	C	stop_gained	HIGH	IZH3	YLR023C	transcript	YLR023C	protein_coding	2024-01-01	c.344C>G	p.Ser115*	344/1632	344/1632	115/543	0
XII	290556	XII:290556-290556	MAH.23	A	T	A	stop_gained	HIGH	GAL2	YLR081W	transcript	YLR081W	protein_coding	2024-01-01	c.345T>A	p.Tyr115*	345/1725	345/1725	115/574	0
XII	336112	XII:336112-336112	MAH.148	T	A	T	intergenic_region	MODIFIER	KIN2-HRT3	YLR096W-YLR097C	intergenic_region	YLR096W-YLR097C			n.336112A>T					0
XII	347616	XII:347616-347616	MAH.72	C	G	C	missense_variant	MODERATE	SEN2	YLR105C	transcript	YLR105C	protein_coding	2024-01-01	c.565C>G	p.Gln189Glu	565/1134	565/1134	189/377	0
XII	377783	XII:377783-377783	MAH.132	T	C	T	intergenic_region	MODIFIER	AVL9-CFT2	YLR114C-YLR115W	intergenic_region	YLR114C-YLR115W			n.377783C>T					0
XII	402679	XII:402679-402679	MAH.28	G	T	G	intergenic_region	MODIFIER	DIP2-ZRT2	YLR129W-YLR130C	intergenic_region	YLR129W-YLR130C			n.402679T>G					0
XII	443294	XII:443294-443294	MAH.59	C	T	C	synonymous_variant	LOW	YLR152C	YLR152C	transcript	YLR152C	protein_coding	2024-01-01	c.1395A>G	p.Leu465Leu	1395/1731	1395/1731	465/576	0
XII	489836	XII:489865-489865	MAH.68	T	C	T	synonymous_variant	LOW	YLR162W	YLR162W	transcript	YLR162W	protein_coding	2024-01-01	c.264C>T	p.Ser88Ser	264/357	264/357	88/118	0
XII	489865	XII:489865-489865	MAH.68	G	T	G	missense_variant	MODERATE	YLR162W	YLR162W	transcript	YLR162W	protein_coding	2024-01-01	c.293T>G	p.Leu98Arg	293/357	293/357	98/118	0
XII	490443	XII:490443-490443	MAH.82	G	A	G	missense_variant	MODERATE	RRT15	YLR162W-A	transcript	YLR162W-A	protein_coding	2024-01-01	c.38A>G	p.Asp13Gly	38/189	38/189	13/62	0
XII	522843	XII:522843-522843	MAH.79	A	G	A	intron_variant	MODIFIER	RPL37A	YLR185W	transcript	YLR185W	protein_coding	2024-01-01	c.7+174G>A					0	WARNING_TRANSCRIPT_MULTIPLE_STOP_CODONS
XII	628469	XII:628469-628469	MAH.84	C	A	C	missense_variant	MODERATE	tL(CAA)L	tL(CAA)L	transcript	tL(CAA)L	protein_coding	2024-02-02	c.54A>C	p.Arg18Ser	54/82	54/82	18/26	0	WARNING_TRANSCRIPT_INCOMPLETE
XII	673314	XII:673314-673314	MAH.12	C	G	C	missense_variant	MODERATE	RPS28B	YLR264W	transcript	YLR264W	protein_coding	2024-01-01	c.184G>C	p.Glu62Gln	184/204	184/204	62/67	0
XII	691179	XII:691179-691179	MAH.14	A	G	A	intergenic_region	MODIFIER	PIG1-MCM5	YLR273C-YLR274W	intergenic_region	YLR273C-YLR274W			n.691179G>A					0
XII	700729	XII:700729-700729	MAH.72	A	G	A	missense_variant	MODERATE	YLR278C	YLR278C	transcript	YLR278C	protein_coding	2024-01-01	c.3296C>T	p.Ser1099Leu	3296/4026	3296/4026	1099/1341	0
XII	709837	XII:709837-709837	MAH.17	C	T	C	synonymous_variant	LOW	CTS1	YLR286C	transcript	YLR286C	protein_coding	2024-01-01	c.300A>G	p.Gly100Gly	300/1689	300/1689	100/562	0
XII	750537	XII:750537-750537	MAH.127	C	A	C	missense_variant	MODERATE	IMH1	YLR309C	transcript	YLR309C	protein_coding	2024-01-01	c.1233T>G	p.Asp411Glu	1233/2736	1233/2736	411/911	0
XII	807022	XII:807022-807022	MAH.3	T	C	T	intergenic_region	MODIFIER	RPP0-SPO77	YLR340W-YLR341W	intergenic_region	YLR340W-YLR341W			n.807022C>T					0
XII	813207	XII:813207-813207	MAH.21	A	C	A	missense_variant	MODERATE	FKS1	YLR342W	transcript	YLR342W	protein_coding	2024-01-01	c.3211C>A	p.Gln1071Lys	3211/5631	3211/5631	1071/1876	0
XII	832031	XII:832031-832031	MAH.69	T	G	T	missense_variant	MODERATE	YLR352W	YLR352W	transcript	YLR352W	protein_coding	2024-01-01	c.916G>T	p.Val306Phe	916/2424	916/2424	306/807	0
XII	854167	XII:854167-854167	MAH.135	C	A	C	missense_variant	MODERATE	GRX8	YLR364W	transcript	YLR364W	protein_coding	2024-01-01	c.106A>C	p.Asn36His	106/330	106/330	36/109	0
XII	856521	XII:856521-856521	MAH.41	C	T	C	missense_variant	MODERATE	RPS22B	YLR367W	transcript	YLR367W	protein_coding	2024-01-02	c.80T>C	p.Leu27Ser	80/391	80/391	27/129	0	WARNING_TRANSCRIPT_MULTIPLE_STOP_CODONS
XII	875050	XII:875050-875050	MAH.17	A	G	A	intergenic_region	MODIFIER	FBP1-tK(UUU)L	YLR377C-tK(UUU)L	intergenic_region	YLR377C-tK(UUU)L			n.875050G>A					0
XII	925818	XII:925818-925818	MAH.72	A	C	A	missense_variant	MODERATE	SFP1	YLR403W	transcript	YLR403W	protein_coding	2024-01-01	c.251C>A	p.Ser84Tyr	251/2052	251/2052	84/683	0
XII	961864	XII:961864-961864	MAH.27	T	C	T	missense_variant	MODERATE	YLR419W	YLR419W	transcript	YLR419W	protein_coding	2024-01-01	c.3437C>T	p.Ser1146Leu	3437/4308	3437/4308	1146/1435	0
XII	992568	XII:992568-992568	MAH.134	A	G	A	missense_variant	MODERATE	CRN1	YLR429W	transcript	YLR429W	protein_coding	2024-01-01	c.1792G>A	p.Ala598Thr	1792/1956	1792/1956	598/651	0
XII	1012782	XII:1012782-1012782	MAH.14	A	C	A	missense_variant	MODERATE	CAR2	YLR438W	transcript	YLR438W	protein_coding	2024-01-01	c.282C>A	p.Phe94Leu	282/1275	282/1275	94/424	0
XII	1016497	XII:1016497-1016497	MAH.74	G	C	G	missense_variant	MODERATE	SEC39	YLR440C	transcript	YLR440C	protein_coding	2024-01-01	c.1201G>C	p.Glu401Gln	1201/2130	1201/2130	401/709	0
XIII	30576	XIII:30576-30576	MAH.59	T	C	T	intergenic_region	MODIFIER	NDI1-YML119W	YML120C-YML119W	intergenic_region	YML120C-YML119W			n.30576C>T					0
XIII	43178	XIII:43178-43178	MAH.11	A	C	A	missense_variant	MODERATE	TAF8	YML114C	transcript	YML114C	protein_coding	2024-01-01	c.398G>T	p.Ser133Ile	398/1533	398/1533	133/510	0
XIII	131036	XIII:131036-131036	MAH.82	T	C	T	synonymous_variant	LOW	COG8	YML071C	transcript	YML071C	protein_coding	2024-01-01	c.537G>A	p.Lys179Lys	537/1824	537/1824	179/607	0
XIII	152563	XIII:152563-152563	MAH.62	G	C	G	missense_variant	MODERATE	OGG1	YML060W	transcript	YML060W	protein_coding	2024-01-01	c.693C>G	p.His231Gln	693/1131	693/1131	231/376	0
XIII	160111	XIII:160111-160111	MAH.3	G	A	G	missense_variant	MODERATE	YML057C-A	YML057C-A	transcript	YML057C-A	protein_coding	2024-01-01	c.302T>C	p.Leu101Ser	302/390	302/390	101/129	0
XIII	179238	XIII:179238-179238	MAH.75	T	G	T	missense_variant	MODERATE	GSF2	YML048W	transcript	YML048W	protein_coding	2024-01-01	c.813G>T	p.Met271Ile	813/1212	813/1212	271/403	0
XIII	207834	XIII:207834-207834	MAH.85	C	T	C	missense_variant	MODERATE	AMD1	YML035C	transcript	YML035C	protein_coding	2024-01-01	c.1027A>G	p.Ser343Gly	1027/2433	1027/2433	343/810	0
XIII	210070	XIII:210070-210070	MAH.39	A	C	A	missense_variant	MODERATE	SRC1	YML034W	transcript	YML034W	protein_coding	2024-01-02	c.546C>A	p.Asp182Glu	546/2505	546/2505	182/834	0
XIII	214419	XIII:214419-214419	MAH.26	T	C	T	start_lost	HIGH	YML031C-A	YML031C-A	transcript	YML031C-A	protein_coding	2024-01-01	c.3G>A	p.Met1?	3/336	3/336	1/111	0
XIII	239818	XIII:239818-239818	MAH.24	C	A	C	missense_variant	MODERATE	PPZ1	YML016C	transcript	YML016C	protein_coding	2024-01-01	c.1719T>G	p.Asp573Glu	1719/2079	1719/2079	573/692	0
XIII	313013	XIII:313013-313013	MAH.144	C	T	C	synonymous_variant	LOW	STB4	YMR019W	transcript	YMR019W	protein_coding	2024-01-01	c.858T>C	p.Ser286Ser	858/2850	858/2850	286/949	0
XIII	353927	XIII:353927-353927	MAH.33	C	A	C	missense_variant	MODERATE	MCM1	YMR043W	transcript	YMR043W	protein_coding	2024-01-01	c.57A>C	p.Arg19Ser	57/861	57/861	19/286	0
XIII	363515	XIII:363515-363515	MAH.134	T	G	T	missense_variant	MODERATE	NUP116	YMR047C	transcript	YMR047C	protein_coding	2024-01-01	c.3191C>A	p.Ser1064Tyr	3191/3342	3191/3342	1064/1113	0
XIII	371558	XIII:371558-371558	MAH.85	A	C	A	intergenic_region	MODIFIER	ERB1-tV(AAC)M1	YMR049C-tV(AAC)M1	intergenic_region	YMR049C-tV(AAC)M1			n.371558C>A					0
XIII	394472	XIII:394472-394472	MAH.127	G	A	G	missense_variant	MODERATE	RNA14	YMR061W	transcript	YMR061W	protein_coding	2024-01-01	c.1718A>G	p.Lys573Arg	1718/2034	1718/2034	573/677	0
XIII	398137	XIII:398137-398137	MAH.75	C	G	C	missense_variant	MODERATE	AEP1	YMR064W	transcript	YMR064W	protein_coding	2024-01-01	c.235G>C	p.Asp79His	235/1557	235/1557	79/518	0
XIII	445927	XIII:445927-445927	MAH.11	G	A	G	synonymous_variant	LOW	YTA12	YMR089C	transcript	YMR089C	protein_coding	2024-01-01	c.2160T>C	p.Asp720Asp	2160/2478	2160/2478	720/825	0
XIII	463716	XIII:463716-463716	MAH.17	C	T	C	intergenic_region	MODIFIER	tD(GUC)M-YMR099C	tD(GUC)M-YMR099C	intergenic_region	tD(GUC)M-YMR099C			n.463716T>C					0
XIII	474952	XIII:474952-474952	MAH.87	A	G	A	stop_gained	HIGH	YPK2	YMR104C	transcript	YMR104C	protein_coding	2024-01-01	c.502C>T	p.Arg168*	502/2034	502/2034	168/677	0
XIII	504886	XIII:504886-504886	MAH.3	A	C	A	intergenic_region	MODIFIER	YMR118C-tL(CAA)M	YMR118C-tL(CAA)M	intergenic_region	YMR118C-tL(CAA)M			n.504886C>A					0
XIII	565730	XIII:565730-565732	MAH.144	C	CAG	C	frameshift_variant	HIGH	NUP53	YMR153W	transcript	YMR153W	protein_coding	2024-01-01	c.1299_1300delAG	p.Gly434fs	1299/1428	1299/1428	433/475	0	INFO_REALIGN_3_PRIME
XIII	594631	XIII:594631-594631	MAH.100	T	G	T	intergenic_region	MODIFIER	YMR166C-MLH1	YMR166C-YMR167W	intergenic_region	YMR166C-YMR167W			n.594631G>T					0
XIII	722658	XIII:722658-722658	MAH.69	A	G	A	synonymous_variant	LOW	TAF7	YMR227C	transcript	YMR227C	protein_coding	2024-01-01	c.1728C>T	p.Asn576Asn	1728/1773	1728/1773	576/590	0
XIII	837892	XIII:837892-837892	MAH.84	A	G	A	intergenic_region	MODIFIER	RIT1-SUP8	YMR283C-tY(GUA)M2	intergenic_region	YMR283C-tY(GUA)M2			n.837892G>A					0
XIII	868076	XIII:868076-868076	MAH.24	T	C	T	missense_variant	MODERATE	ATM1	YMR301C	transcript	YMR301C	protein_coding	2024-01-01	c.1552G>A	p.Asp518Asn	1552/2073	1552/2073	518/690	0
XIII	919420	XIII:919420-919421	MAH.33	C	CT	C	upstream_gene_variant	MODIFIER	FET4	YMR319C	transcript	YMR319C	protein_coding		c.-4883delA					4883
XIV	21796	XIV:21796-21796	MAH.42	T	C	T	missense_variant	MODERATE	PEX6	YNL329C	transcript	YNL329C	protein_coding	2024-01-01	c.838G>A	p.Ala280Thr	838/3093	838/3093	280/1030	0
XIV	39777	XIV:39777-39777	MAH.39	G	C	G	missense_variant	MODERATE	HXT14	YNL318C	transcript	YNL318C	protein_coding	2024-01-01	c.553G>C	p.Gly185Arg	553/1623	553/1623	185/540	0
XIV	83085	XIV:83085-83085	MAH.40	C	G	C	missense_variant	MODERATE	PUS4	YNL292W	transcript	YNL292W	protein_coding	2024-01-01	c.280G>C	p.Ala94Pro	280/1212	280/1212	94/403	0
XIV	115533	XIV:115533-115533	MAH.62	A	G	A	missense_variant	MODERATE	CAF120	YNL278W	transcript	YNL278W	protein_coding	2024-01-01	c.2263G>A	p.Ala755Thr	2263/3183	2263/3183	755/1060	0
XIV	196782	XIV:196782-196782	MAH.21	A	C	A	missense_variant	MODERATE	ZWF1	YNL241C	transcript	YNL241C	protein_coding	2024-01-01	c.1162G>T	p.Ala388Ser	1162/1518	1162/1518	388/505	0
XIV	202740	XIV:202740-202740	MAH.75	A	G	A	missense_variant	MODERATE	KEX2	YNL238W	transcript	YNL238W	protein_coding	2024-01-01	c.313G>A	p.Asp105Asn	313/2445	313/2445	105/814	0
XIV	280249	XIV:280249-280249	MAH.65	A	G	A	intergenic_region	MODIFIER	CHS1-DUG3	YNL192W-YNL191W	intergenic_region	YNL192W-YNL191W			n.280249G>A					0
XIV	310295	XIV:310295-310295	MAH.28	C	G	C	intergenic_region	MODIFIER	MDG1-APC1	YNL173C-YNL172W	intergenic_region	YNL173C-YNL172W			n.310295G>C					0
XIV	360606	XIV:360606-360606	MAH.6	G	A	G	synonymous_variant	LOW	AAH1	YNL141W	transcript	YNL141W	protein_coding	2024-01-01	c.1011A>G	p.Arg337Arg	1011/1044	1011/1044	337/347	0
XIV	373383	XIV:373383-373383	MAH.62	A	C	A	missense_variant	MODERATE	YNL134C	YNL134C	transcript	YNL134C	protein_coding	2024-01-01	c.199G>T	p.Ala67Ser	199/1131	199/1131	67/376	0
XIV	376051	XIV:376051-376051	MAH.87	A	T	A	missense_variant	MODERATE	KRE33	YNL132W	transcript	YNL132W	protein_coding	2024-01-01	c.731T>A	p.Val244Asp	731/3171	731/3171	244/1056	0
XIV	384458	XIV:384459-384459	MAH.78	T	G	T	missense_variant	MODERATE	FAR11	YNL127W	transcript	YNL127W	protein_coding	2024-01-01	c.472G>T	p.Ala158Ser	472/2862	472/2862	158/953	0
XIV	384459	XIV:384459-384459	MAH.78	G	C	G	missense_variant	MODERATE	FAR11	YNL127W	transcript	YNL127W	protein_coding	2024-01-01	c.473C>G	p.Ala158Gly	473/2862	473/2862	158/953	0
XIV	400102	XIV:400102-400102	MAH.12	A	C	A	missense_variant	MODERATE	TOM70	YNL121C	transcript	YNL121C	protein_coding	2024-01-01	c.436G>T	p.Gly146Cys	436/1854	436/1854	146/617	0
XIV	411470	XIV:411470-411470	MAH.64	C	A	C	missense_variant	MODERATE	YNL115C	YNL115C	transcript	YNL115C	protein_coding	2024-01-01	c.584T>G	p.Ile195Arg	584/1935	584/1935	195/644	0
XIV	495378	XIV:495379-495379	MAH.70	A	G	A	intergenic_region	MODIFIER	RPL16B-FKH2	YNL069C-YNL068C	intergenic_region	YNL069C-YNL068C			n.495378G>A					0
XIV	495379	XIV:495379-495379	MAH.70	G	A	G	intergenic_region	MODIFIER	RPL16B-FKH2	YNL069C-YNL068C	intergenic_region	YNL069C-YNL068C			n.495379A>G					0
XIV	673497	XIV:673497-673497	MAH.27	A	G	A	missense_variant	MODERATE	SEC12	YNR026C	transcript	YNR026C	protein_coding	2024-01-01	c.1193C>T	p.Ser398Leu	1193/1416	1193/1416	398/471	0
XIV	674417	XIV:674417-674417	MAH.81	C	G	C	missense_variant	MODERATE	SEC12	YNR026C	transcript	YNR026C	protein_coding	2024-01-01	c.273C>G	p.Ser91Arg	273/1416	273/1416	91/471	0
XIV	707690	XIV:707690-707690	MAH.100	C	A	C	intergenic_region	MODIFIER	PET494-TRM112	YNR045W-YNR046W	intergenic_region	YNR045W-YNR046W			n.707690A>C					0
XIV	751634	XIV:751634-751634	MAH.38	G	A	G	synonymous_variant	LOW	YNR065C	YNR065C	transcript	YNR065C	protein_coding	2024-01-01	c.2067T>C	p.Thr689Thr	2067/3351	2067/3351	689/1116	0
XV	30088	XV:30088-30088	MAH.6	G	C	G	missense_variant	MODERATE	HPF1	YOL155C	transcript	YOL155C	protein_coding	2024-01-01	c.1519G>C	p.Gly507Arg	1519/2904	1519/2904	507/967	0
XV	31008	XV:31010-31010	MAH.85	G	A	G	missense_variant	MODERATE	HPF1	YOL155C	transcript	YOL155C	protein_coding	2024-01-01	c.599T>C	p.Val200Ala	599/2904	599/2904	200/967	0
XV	31010	XV:31010-31010	MAH.85	G	T	G	synonymous_variant	LOW	HPF1	YOL155C	transcript	YOL155C	protein_coding	2024-01-01	c.597A>C	p.Ser199Ser	597/2904	597/2904	199/967	0
XV	101858	XV:101858-101858	MAH.69	G	T	G	synonymous_variant	LOW	PAP2	YOL115W	transcript	YOL115W	protein_coding	2024-01-01	c.384T>G	p.Ala128Ala	384/1755	384/1755	128/584	0
XV	139861	XV:139861-139861	MAH.99	A	G	A	missense_variant	MODERATE	HMI1	YOL095C	transcript	YOL095C	protein_coding	2024-01-01	c.1487C>T	p.Pro496Leu	1487/2121	1487/2121	496/706	0
XV	142418	XV:142418-142418	MAH.79	C	G	C	missense_variant	MODERATE	RFC4	YOL094C	transcript	YOL094C	protein_coding	2024-01-01	c.138C>G	p.Ile46Met	138/972	138/972	46/323	0
XV	182680	XV:182680-182680	MAH.84	G	A	G	synonymous_variant	LOW	AVO1	YOL078W	transcript	YOL078W	protein_coding	2024-01-01	c.999A>G	p.Leu333Leu	999/3531	999/3531	333/1176	0
XV	193343	XV:193343-193343	MAH.68	T	C	T	missense_variant	MODERATE	YOL075C	YOL075C	transcript	YOL075C	protein_coding	2024-01-01	c.200G>A	p.Gly67Glu	200/3885	200/3885	67/1294	0
XV	219458	XV:219458-219458	MAH.23	G	A	G	missense_variant	MODERATE	ARG1	YOL058W	transcript	YOL058W	protein_coding	2024-01-01	c.248A>G	p.Glu83Gly	248/1263	248/1263	83/420	0
XV	226470	XV:226470-226470	MAH.74	A	C	A	intergenic_region	MODIFIER	THI20-tG(GCC)O1	YOL055C-tG(GCC)O1	intergenic_region	YOL055C-tG(GCC)O1			n.226470C>A					0
XV	264629	XV:264629-264629	MAH.23	T	C	T	synonymous_variant	LOW	MSE1	YOL033W	transcript	YOL033W	protein_coding	2024-01-01	c.1155C>T	p.Val385Val	1155/1611	1155/1611	385/536	0
XV	285046	XV:285046-285046	MAH.82	T	C	T	synonymous_variant	LOW	DIS3	YOL021C	transcript	YOL021C	protein_coding	2024-01-01	c.381G>A	p.Pro127Pro	381/3006	381/3006	127/1001	0
XV	305248	XV:305248-305248	MAH.51	C	A	C	intergenic_region	MODIFIER	HTZ1-PLB3	YOL012C-YOL011W	intergenic_region	YOL012C-YOL011W			n.305248A>C					0
XV	329403	XV:329403-329403	MAH.51	T	G	T	intergenic_region	MODIFIER	RRP6-ALG6	YOR001W-YOR002W	intergenic_region	YOR001W-YOR002W			n.329403G>T					0
XV	344748	XV:344787-344787	MAH.82	C	T	C	synonymous_variant	LOW	TIR4	YOR009W	transcript	YOR009W	protein_coding	2024-01-01	c.414T>C	p.Ser138Ser	414/1464	414/1464	138/487	0
XV	344784	XV:344787-344787	MAH.82	C	T	C	synonymous_variant	LOW	TIR4	YOR009W	transcript	YOR009W	protein_coding	2024-01-01	c.450T>C	p.Ser150Ser	450/1464	450/1464	150/487	0
XV	344787	XV:344787-344787	MAH.82	T	C	T	synonymous_variant	LOW	TIR4	YOR009W	transcript	YOR009W	protein_coding	2024-01-01	c.453C>T	p.Ser151Ser	453/1464	453/1464	151/487	0
XV	370913	XV:370913-370913	MAH.82	T	C	T	intergenic_region	MODIFIER	HSP10-YOR020W-A	YOR020C-YOR020W-A	intergenic_region	YOR020C-YOR020W-A			n.370913C>T					0
XV	377452	XV:377452-377452	MAH.125	G	T	G	synonymous_variant	LOW	AHC1	YOR023C	transcript	YOR023C	protein_coding	2024-01-01	c.261A>C	p.Leu87Leu	261/1701	261/1701	87/566	0
XV	549467	XV:549467-549467	MAH.84	C	G	C	missense_variant	MODERATE	RIO1	YOR119C	transcript	YOR119C	protein_coding	2024-01-01	c.780C>G	p.Ile260Met	780/1455	780/1455	260/484	0
XV	593299	XV:593299-593299	MAH.95	G	C	G	synonymous_variant	LOW	LSC1	YOR142W	transcript	YOR142W	protein_coding	2024-01-01	c.243C>G	p.Val81Val	243/990	243/990	81/329	0
XV	605434	XV:605434-605434	MAH.28	T	A	T	synonymous_variant	LOW	PNO1	YOR145C	transcript	YOR145C	protein_coding	2024-01-01	c.738T>A	p.Ser246Ser	738/825	738/825	246/274	0
XV	623067	XV:623067-623067	MAH.84	G	A	G	synonymous_variant	LOW	PDR5	YOR153W	transcript	YOR153W	protein_coding	2024-01-01	c.3228A>G	p.Gln1076Gln	3228/4536	3228/4536	1076/1511	0
XV	626555	XV:626555-626555	MAH.133	T	C	T	intergenic_region	MODIFIER	SLP1-ISN1	YOR154W-YOR155C	intergenic_region	YOR154W-YOR155C			n.626555C>T					0
XV	668401	XV:668401-668401	MAH.33	A	G	A	missense_variant	MODERATE	GAC1	YOR178C	transcript	YOR178C	protein_coding	2024-01-01	c.1841C>T	p.Thr614Ile	1841/2382	1841/2382	614/793	0
XV	675372	XV:675372-675372	MAH.72	T	A	T	intergenic_region	MODIFIER	DCI1-LAS17	YOR180C-YOR181W	intergenic_region	YOR180C-YOR181W			n.675372A>T					0
XV	712657	XV:712657-712657	MAH.9	C	G	C	intergenic_region	MODIFIER	TOA1-SLK19	YOR194C-YOR195W	intergenic_region	YOR194C-YOR195W			n.712657G>C					0
XV	779575	XV:779575-779575	MAH.28	A	G	A	intergenic_region	MODIFIER	RPL33B-IRC13	YOR234C-YOR235W	intergenic_region	YOR234C-YOR235W			n.779575G>A					0
XV	961903	XV:961903-961903	MAH.69	T	C	T	missense_variant	MODERATE	RPA190	YOR341W	transcript	YOR341W	protein_coding	2024-01-01	c.917C>T	p.Thr306Ile	917/4995	917/4995	306/1664	0
XV	968186	XV:968186-968186	MAH.137	A	G	A	missense_variant	MODERATE	YOR343C	YOR343C	transcript	YOR343C	protein_coding	2024-01-01	c.289C>T	p.Arg97Cys	289/327	289/327	97/108	0
XV	1019524	XV:1019524-1019524	MAH.62	G	A	G	intergenic_region	MODIFIER	PRE10-PIP2	YOR362C-YOR363C	intergenic_region	YOR362C-YOR363C			n.1019524A>G					0
XV	1065290	XV:1065290-1065290	MAH.99	A	T	A	missense_variant	MODERATE	YOR385W	YOR385W	transcript	YOR385W	protein_coding	2024-01-01	c.248T>A	p.Val83Asp	248/873	248/873	83/290	0
XVI	13482	XVI:13482-13482	MAH.11	C	G	C	missense_variant	MODERATE	YPL279C	YPL279C	transcript	YPL279C	protein_coding	2024-01-01	c.874C>G	p.Arg292Gly	874/1128	874/1128	292/375	0
XVI	95321	XVI:95321-95321	MAH.9	G	C	G	intergenic_region	MODIFIER	IQG1-CIN2	YPL242C-YPL241C	intergenic_region	YPL242C-YPL241C			n.95321C>G					0
XVI	131047	XVI:131047-131047	MAH.69	T	A	T	missense_variant	MODERATE	FMP40	YPL222W	transcript	YPL222W	protein_coding	2024-01-01	c.886A>T	p.Met296Leu	886/2067	886/2067	296/688	0
XVI	156322	XVI:156328-156328	MAH.38	C	A	C	intergenic_region	MODIFIER	SRP72-IPL1	YPL210C-YPL209C	intergenic_region	YPL210C-YPL209C			n.156322A>C					0
XVI	156324	XVI:156328-156328	MAH.38	T	A	T	intergenic_region	MODIFIER	SRP72-IPL1	YPL210C-YPL209C	intergenic_region	YPL210C-YPL209C			n.156324A>T					0
XVI	156325	XVI:156328-156328	MAH.38	T	A	T	intergenic_region	MODIFIER	SRP72-IPL1	YPL210C-YPL209C	intergenic_region	YPL210C-YPL209C			n.156325A>T					0
XVI	156326	XVI:156328-156328	MAH.38	T	A	T	intergenic_region	MODIFIER	SRP72-IPL1	YPL210C-YPL209C	intergenic_region	YPL210C-YPL209C			n.156326A>T					0
XVI	156328	XVI:156328-156328	MAH.38	T	G	T	intergenic_region	MODIFIER	SRP72-IPL1	YPL210C-YPL209C	intergenic_region	YPL210C-YPL209C			n.156328G>T					0
XVI	156417	XVI:156417-156417	MAH.148	A	G	A	intergenic_region	MODIFIER	SRP72-IPL1	YPL210C-YPL209C	intergenic_region	YPL210C-YPL209C			n.156417G>A					0
XVI	159235	XVI:159235-159235	MAH.85	A	G	A	missense_variant	MODERATE	RKM1	YPL208W	transcript	YPL208W	protein_coding	2024-01-01	c.1394G>A	p.Ser465Asn	1394/1752	1394/1752	465/583	0
XVI	247349	XVI:247349-247349	MAH.78	C	A	C	missense_variant	MODERATE	CDC60	YPL160W	transcript	YPL160W	protein_coding	2024-01-01	c.360A>C	p.Glu120Asp	360/3273	360/3273	120/1090	0
XVI	281278	XVI:281278-281278	MAH.62	C	T	C	non_coding_transcript_exon_variant	MODIFIER	snR17b	snR17b	transcript	snR17b	snoRNA	2024-02-02	n.110A>G					0
XVI	306771	XVI:306771-306771	MAH.24	A	T	A	missense_variant	MODERATE	TBF1	YPL128C	transcript	YPL128C	protein_coding	2024-01-01	c.1451A>T	p.Asn484Ile	1451/1689	1451/1689	484/562	0
XVI	310895	XVI:310895-310895	MAH.51	T	C	T	missense_variant	MODERATE	NAN1	YPL126W	transcript	YPL126W	protein_coding	2024-01-01	c.686C>T	p.Ser229Leu	686/2691	686/2691	229/896	0
XVI	357749	XVI:357749-357749	MAH.27	G	T	G	intergenic_region	MODIFIER	MSD1-FMP30	YPL104W-YPL103C	intergenic_region	YPL104W-YPL103C			n.357749T>G					0
XVI	358337	XVI:358337-358337	MAH.145	C	G	C	missense_variant	MODERATE	FMP30	YPL103C	transcript	YPL103C	protein_coding	2024-01-01	c.1070C>G	p.Pro357Arg	1070/1407	1070/1407	357/468	0
XVI	420562	XVI:420562-420562	MAH.68	T	G	T	intergenic_region	MODIFIER	YPL071C-MUK1	YPL071C-YPL070W	intergenic_region	YPL071C-YPL070W			n.420562G>T					0
XVI	541455	XVI:541455-541455	MAH.23	G	A	G	missense_variant	MODERATE	CHL1	YPL008W	transcript	YPL008W	protein_coding	2024-01-01	c.2071A>G	p.Asn691Asp	2071/2586	2071/2586	691/861	0
XVI	650655	XVI:650655-650655	MAH.12	A	C	A	missense_variant	MODERATE	PUF2	YPR042C	transcript	YPR042C	protein_coding	2024-01-01	c.3008G>T	p.Gly1003Val	3008/3228	3008/3228	1003/1075	0
XVI	767300	XVI:767300-767300	MAH.64	T	C	T	stop_gained	HIGH	YPR117W	YPR117W	transcript	YPR117W	protein_coding	2024-01-01	c.7276C>T	p.Arg2426*	7276/7470	7276/7470	2426/2489	0
XVI	772149	XVI:772149-772149	MAH.39	G	C	G	missense_variant	MODERATE	CLB2	YPR119W	transcript	YPR119W	protein_coding	2024-01-01	c.497C>G	p.Ala166Gly	497/1476	497/1476	166/491	0
XVI	863298	XVI:863298-863298	MAH.130	A	G	A	missense_variant	MODERATE	GPH1	YPR160W	transcript	YPR160W	protein_coding	2024-01-01	c.1993G>A	p.Val665Ile	1993/2709	1993/2709	665/902	0
XVI	898707	XVI:898707-898707	MAH.42	T	G	T	missense_variant	MODERATE	SEC23	YPR181C	transcript	YPR181C	protein_coding	2024-01-01	c.961C>A	p.His321Asn	961/2307	961/2307	321/768	0
