# Supplementary material for: Spontaneous single-nucleotide substitutions and microsatellite mutations have distinct distributions of fitness effects
Source: PLoS Biol. 2024 Jul 1;22(7):e3002698. doi: 10.1371/journal.pbio.3002698 (PMC11244821; doi:10.1371/journal.pbio.3002698)
Supplement: S3 Table — Preliminary models fitted to summary data of individual strain s value fits. Models that attempt to fit unidentified mutations either as additional mutations drawn from the same reflected gamma distribution as SNMs, or as an independent reflected gamma distribution to individual unidentified mutations, improve fit only marginally. The “two-gamma” model produces uninformative parameter estimates, with poor computational likelihood estimation across the likelihood profile (due to confounded parameters). The resulting non-monotonic likelihoods lead to uninterpretable confidence interval bound estimation for many parameters (question marks). The “Gaussian” model, which accounts for unidentified mutations as a Gaussian distribution representing the effects of these mutations across strains, performs better than a model that only accounts for SNMs. Parameter values for each model shown with 95% confidence intervals; ΔAIC is calculated relative to the “SNMs only” model. (XLSX) [file pbio.3002698.s006.xlsx]

## Sheet: S3 Table
Model	Parameter		ln(L)	AIC	∆AIC
SNMs only	k SNM	1.1 × 10^−1 (4.1 × 10^−2 — 6.0 × 10^−1)	182.67	-357.34	--
	(shape parameter of gamma distribution for SNMs)
	m SNM	4.7 × 10^−3 (3.1 × 10^−3 — 1.7 × 10^−2)
	(absolute value of gamma distribution mean for SNMs)
	q SNM	5.4% (0.9% — 19.5%)
	(proportion of SNMs with positive effect on growth)
	p0 SNM	0% (0% — 72.6%)
	(proportion of SNMs with no effect on growth)
SNMs + unid, ‘single DFE’	k SNM+unid	2.2 × 10^−4 (⟶0 — 3.3 × 10^−1)	183.12	-358.23	-0.89
	(shape parameter of gamma distribution for SNMs and unidentified mutations)
	m SNM+unid	1.1 × 10^−5 (⟶0 — 1.6 × 10^−2)
	(absolute value of gamma distribution mean for SNMs and unidentified mutations)
	q SNM+unid	6.3% (1% — 21.1%)
	(proportion of SNMs and unidentified mutations with positive effect on growth)
	U SNM+unid	1.9 × 10^3 (1.4 — ⟶∞)
	(combined mean number of SNMs and unidentified mutations per strain)
SNMs + unid, ‘two-gamma’	k SNM	2.4 × 10^−1 (5 × 10^−2 — ⟶∞ (?))	186.88	-357.76	-0.42
	(shape parameter of gamma distribution for SNMs)
	m SNM	4.5 × 10^−3 (2.6 × 10^−3 — ⟶∞ (?))
	(absolute value of gamma distribution mean for SNMs)
	q SNM	8.4% (0% — 19%)
	(proportion of SNMs with positive effect on growth)
	p0 SNM	22.6% (0 (?) — 80.6%)
	(proportion of SNMs with no effect on growth)
	k unid	5.7 × 10^1 (⟶0 (?) — ⟶∞)
	(shape parameter of gamma distribution for unidentified mutations)
	m unid	2.0 × 10^−1 (⟶0 (?) — ⟶∞(?))
	(absolute value of gamma distribution mean for unidentified mutations)
	q unid	0.1% (0% — 53.6% (?))
	(proportion of unidentified mutations with positive effect on growth)
	U unid	2.8 × 10^−2 (⟶0 (?) — ⟶∞(?))
	(mean number of unidentified mutations per strain)
SNMs + unid, ‘Gaussian’	k SNM	5.2 × 10^−2 (4.4 × 10^−2 — 1.9)	186.26	-360.51	-3.17
	(shape parameter of gamma distribution for SNMs)
	m SNM	3.8 × 10^−3 (2.5 × 10^−3 — 5.8 × 10^−2)
	(absolute value of gamma distribution mean for SNMs)
	q SNM	6% (0.5% — 27.4%)
	(proportion of SNMs with positive effect on growth)
	p0 SNM	0% (0% — 94.4%)
	(proportion of SNMs with no effect on growth)
	µ unid	−3.2 × 10^−3 (−7.1 × 10^−3 — 8.5 × 10^−4)
	(mean combined effect size of all unidentified mutations within a strain)
	σ unid	5.1 × 10^−3 (1.6 × 10^−3 — 8.5 × 10^−3)
	(standard deviation of combined effect sizes of all unidentified mutations across strains)
