# Supplementary material for: Spontaneous single-nucleotide substitutions and microsatellite mutations have distinct distributions of fitness effects
Source: PLoS Biol. 2024 Jul 1;22(7):e3002698. doi: 10.1371/journal.pbio.3002698 (PMC11244821; doi:10.1371/journal.pbio.3002698)
Supplement: S4 Table — The mutational effect s and petite proportion for msh3Δ MA strains phenotyped in this study, as well as the MSH3+ strain from which the msh3Δ ancestor was derived (a clone of MAT0.a1), and a GFP-marked msh3Δ strain used as an in-well reference; 95% confidence interval presented in parentheses and % genome sequenced at >10× and not part of a repetitive sequence comes from data in [38]. (XLSX) [file pbio.3002698.s007.xlsx]

## Sheet: S4 Table
strain	generations	s	petite proportion	% genome genotyped
A22	100	-0.001 (-0.005 - 0.004)	0.1 (0.09 - 0.11)	95
A23	100	0.007 (0.003 - 0.011)	0.11 (0.1 - 0.12)	95
A24	100	0.007 (0.003 - 0.011)	0.1 (0.09 - 0.11)	95
A29	100	0.01 (0.006 - 0.014)	0.1 (0.09 - 0.11)	95
A3	200	-0.036 (-0.041 - -0.031)	0.27 (0.26 - 0.29)	93
A12	200	-0.012 (-0.017 - -0.007)	0.16 (0.15 - 0.17)	95
A13	200	-0.008 (-0.013 - -0.004)	0.16 (0.15 - 0.17)	95
A14	200	-0.011 (-0.016 - -0.006)	0.19 (0.18 - 0.2)	95
A15	200	-0.02 (-0.025 - -0.016)	0.15 (0.14 - 0.16)	95
A21	200	-0.006 (-0.011 - -0.002)	0.12 (0.11 - 0.13)	95
A25	200	-0.005 (-0.009 - 0)	0.14 (0.13 - 0.15)	95
A26	200	-0.004 (-0.009 - 0)	0.1 (0.09 - 0.11)	95
A28	200	-0.003 (-0.008 - 0.001)	0.1 (0.1 - 0.11)	95
A30	200	-0.012 (-0.017 - -0.008)	0.14 (0.13 - 0.15)	95
A31	200	-0.003 (-0.008 - 0.001)	0.12 (0.11 - 0.13)	95
A32	200	-0.014 (-0.019 - -0.01)	0.14 (0.13 - 0.15)	95
A34	200	0.002 (-0.002 - 0.007)	0.09 (0.08 - 0.1)	95
A36	200	0.001 (-0.003 - 0.005)	0.08 (0.07 - 0.09)	95
MSH3+ ancestor	-	0.006 (0.002 - 0.01)	0.08 (0.07 - 0.09)	-
msh3- GFP+ reference	-	-0.015 (-0.017 - -0.013)	0.11 (0.1 - 0.11)	-
