# Supplementary material for: Spontaneous single-nucleotide substitutions and microsatellite mutations have distinct distributions of fitness effects
Source: PLoS Biol. 2024 Jul 1;22(7):e3002698. doi: 10.1371/journal.pbio.3002698 (PMC11244821; doi:10.1371/journal.pbio.3002698)
Supplement: S5 Table — Indels in SSR loci with repeat size >4 nucleotides, or in complex repeats, are included in this table but do not have an associated SSR start and end listed. The snpEff annotation with the most severe putative effect is listed for each mutation; see [44] for details on additional snpEff output columns. (XLSX) [file pbio.3002698.s008.xlsx]

## Sheet: S5 Table
chromosome	start	SSR_start	SSR_end	strain	allele	ancestral allele	ann_allele	ann_seq_ont	putative_impact	gene	orf	feature_type	feature_id	transcript_biotype	rank_of_total	HGVS.c	HGVS.p	cDNA_pos_of_length	CDS_pos_of_length	prot_pos_of_length	dist_to_feature	errors_etc
II	504355	504356	504376	A30	C	CCA	C	frameshift_variant	HIGH	YBR134W	YBR134W	transcript	YBR134W	protein_coding	2024-01-01	c.133_134delAC	p.Thr45fs	133/402	133/402	45/133	0	INFO_REALIGN_3_PRIME
II	721265	721266	721278	A23	G	GA	G	intergenic_region	MODIFIER	SPO23-MRPS5	YBR250W-YBR251W	intergenic_region	YBR250W-YBR251W			n.721266delA					0
III	271474	271476	271502	A21	T	TTCA	T	disruptive_inframe_deletion	MODERATE	FIG2	YCR089W	transcript	YCR089W	protein_coding	2024-01-01	c.4067_4069delCAT	p.Ser1356del	4067/4830	4067/4830	1356/1609	0	INFO_REALIGN_3_PRIME
IV	181921	181922	181941	A21	A	ATCT	A	disruptive_inframe_deletion	MODERATE	SAS10	YDL153C	transcript	YDL153C	protein_coding	2024-01-01	c.1095_1097delAGA	p.Glu365del	1097/1833	1095/1833	365/610	0
V	437507	437508	437511	A26	C	CG	C	frameshift_variant	HIGH	YER133W-A	YER133W-A	transcript	YER133W-A	protein_coding	2024-01-01	c.321delG	p.Leu108fs	321/342	321/342	107/113	0	INFO_REALIGN_3_PRIME
V	437507	437508	437511	A26	C	CG	C	frameshift_variant	HIGH	YER134C	YER134C	transcript	YER134C	protein_coding	2024-01-01	c.296delC	p.Pro99fs	296/537	296/537	99/178	0
VI	229520	-	-	A12	G	GGATTCA	G	conservative_inframe_deletion&synonymous_variant	MODERATE	IRC5	YFR038W	transcript	YFR038W	protein_coding	2024-01-01	c.141_147delAGATTCAinsG	p.Asp48_Ser49del	141/2562	141/2562	47/853	0
VIII	58394	58395	58419	A23	TAACAAC	TAAC	TAACAAC	disruptive_inframe_insertion	MODERATE	RIM4	YHL024W	transcript	YHL024W	protein_coding	2024-01-01	c.1766_1771dupACAACA	p.Asn589_Asn590dup	1772/2142	1772/2142	591/713	0	INFO_REALIGN_3_PRIME
VIII	75448	75443	75465	A24	GAAC	G	GAAC	conservative_inframe_insertion	MODERATE	RPS20	YHL015W	transcript	YHL015W	protein_coding	2024-01-01	c.52_54dupCAA	p.Gln18dup	55/366	55/366	19/121	0	INFO_REALIGN_3_PRIME
VIII	115390	115391	115403	A23	A	AT	A	intergenic_region	MODIFIER	GPA1-TIM10	YHR005C-YHR005C-A	intergenic_region	YHR005C-YHR005C-A			n.115391delT					0
VIII	493002	492997	493008	A24	A	G	A	missense_variant	MODERATE	UTP9	YHR196W	transcript	YHR196W	protein_coding	2024-01-01	c.1072G>A	p.Glu358Lys	1072/1728	1072/1728	358/575	0
X	173515	173516	173527	A21	T	TA	T	intergenic_region	MODIFIER	URA2-TRK1	YJL130C-YJL129C	intergenic_region	YJL130C-YJL129C			n.173516delA					0
X	426649	426650	426653	A22	T	C	C	frameshift_variant	HIGH	CYR1	YJL005W	transcript	YJL005W	protein_coding	2024-01-01	c.1497delG	p.Pro500fs	1497/6081	1497/6081	499/2026	0	INFO_REALIGN_3_PRIME
XI	42335	42336	42365	A21	C	CTTA	C	intergenic_region	MODIFIER	UBA1-STE6	YKL210W-YKL209C	intergenic_region	YKL210W-YKL209C			n.42336_42338delTTA					0
XI	172598	-	-	A31	G	GCCA	G	conservative_inframe_deletion	MODERATE	AVT3	YKL146W	transcript	YKL146W	protein_coding	2024-01-01	c.817_819delCCA	p.Pro273del	817/2079	817/2079	273/692	0
XII	734928	734924	734938	A24	TC	T	TC	intergenic_region	MODIFIER	tI(AAU)L1-ACO1	tI(AAU)L1-YLR304C	intergenic_region	tI(AAU)L1-YLR304C			n.734928_734929insC					0
XIII	108637	108638	108648	A31	C	CA	C	intergenic_region	MODIFIER	TDA9-DUS1	YML081W-YML080W	intergenic_region	YML081W-YML080W			n.108638delA					0
XIII	514628	514629	514652	A21	C	CGCA	C	disruptive_inframe_deletion	MODERATE	YMR124W	YMR124W	transcript	YMR124W	protein_coding	2024-01-01	c.195_197delGCA	p.Gln66del	195/2832	195/2832	65/943	0	INFO_REALIGN_3_PRIME
XIII	688681	688682	688688	A23	C	CG	C	frameshift_variant	HIGH	YMR210W	YMR210W	transcript	YMR210W	protein_coding	2024-01-01	c.1173delG	p.His392fs	1173/1350	1173/1350	391/449	0	INFO_REALIGN_3_PRIME
XIII	718367	718368	718378	A34	A	AT	A	intergenic_region	MODIFIER	UBP8-MRE11	YMR223W-YMR224C	intergenic_region	YMR223W-YMR224C			n.718368delT					0
XIV	638915	638899	638926	A34	CAT	C	CAT	intergenic_region	MODIFIER	VPS27-ATG3	YNR006W-YNR007C	intergenic_region	YNR006W-YNR007C			n.638915_638916insAT					0
XV	55102	-	-	A14	C	CATACTGCGTT	C	frameshift_variant&start_lost	HIGH	RIB4	YOL143C	transcript	YOL143C	protein_coding	2024-01-01	c.-8_2delAACGCAGTAT	p.Met1fs	2/510	1/510	1/169	0
XVI	446488	446489	446504	A23	T	TAGA	T	disruptive_inframe_deletion	MODERATE	PDR12	YPL058C	transcript	YPL058C	protein_coding	2024-01-01	c.3887_3889delTCT	p.Phe1296del	3889/4536	3887/4536	1296/1511	0
XVI	589896	589897	589910	A12	C	CTT	C	intergenic_region	MODIFIER	YPR014C-YPR015C	YPR014C-YPR015C	intergenic_region	YPR014C-YPR015C			n.589897_589898delTT					0
