# Supplementary material for: Spontaneous single-nucleotide substitutions and microsatellite mutations have distinct distributions of fitness effects
Source: PLoS Biol. 2024 Jul 1;22(7):e3002698. doi: 10.1371/journal.pbio.3002698 (PMC11244821; doi:10.1371/journal.pbio.3002698)
Supplement: S6 Table — Indels in SSR loci with repeat size >4 nucleotides, or in complex repeats, are included in this table but do not have an associated SSR start and end listed. The snpEff annotation with the most severe putative effect is listed for each mutation; see [44] for details on additional snpEff output columns. (XLSX) [file pbio.3002698.s009.xlsx]

## Sheet: S6 Table
chromosome	start	SSR_start	SSR_end	strain	allele	ancestral allele	ann_allele	ann_seq_ont	putative_impact	gene	orf	feature_type	feature_id	transcript_biotype	rank_of_total	HGVS.c	HGVS.p	cDNA_pos_of_length	CDS_pos_of_length	prot_pos_of_length	dist_to_feature	errors_etc
I	118479	118472	118498	MAH.11	C	T	C	intergenic_region	MODIFIER	FUN30-YAL018C	YAL019W-YAL018C	intergenic_region	YAL019W-YAL018C			n.118479T>C					0
II	8294	8295	8298	MAH.137	A	AGGGGTGCCGG	A	frameshift_variant	HIGH	YBL108W	YBL108W	transcript	YBL108W	protein_coding	2024-01-01	c.127_136delGGGGGGTGCC	p.Gly43fs	127/306	127/306	43/101	0	INFO_REALIGN_3_PRIME
II	8294	8295	8298	MAH.136	A	AGGGGTGCCGG	A	frameshift_variant	HIGH	YBL108W	YBL108W	transcript	YBL108W	protein_coding	2024-01-01	c.127_136delGGGGGGTGCC	p.Gly43fs	127/306	127/306	43/101	0	INFO_REALIGN_3_PRIME
II	246308	246309	246315	MAH.38	GC	G	GC	frameshift_variant	HIGH	RCR1	YBR005W	transcript	YBR005W	protein_coding	2024-01-01	c.410dupC	p.Pro138fs	411/642	411/642	137/213	0	INFO_REALIGN_3_PRIME
II	252036	252037	252041	MAH.70	CT	C	CT	intergenic_region	MODIFIER	DSF2-FLR1	YBR007C-YBR008C	intergenic_region	YBR007C-YBR008C			n.252036_252037insT					0
II	807692	807690	807694	MAH.57	G	C	G	intergenic_region	MODIFIER	MAL32-YBR300C	YBR299W-YBR300C	intergenic_region	YBR299W-YBR300C			n.807692C>G					0
IV	961395	961395	961400	MAH.38	C	A	C	missense_variant	MODERATE	PAM1	YDR251W	transcript	YDR251W	protein_coding	2024-01-01	c.782A>C	p.Lys261Thr	782/2493	782/2493	261/830	0
IV	1504914	1504913	1504934	MAH.59	G	A	G	intergenic_region	MODIFIER	FIT1-YDR535C	YDR534C-YDR535C	intergenic_region	YDR534C-YDR535C			n.1504914A>G					0
IX	168184	168181	168184	MAH.16	C	T	C	synonymous_variant	LOW	SLM1	YIL105C	transcript	YIL105C	protein_coding	2024-01-01	c.1458A>G	p.Ser486Ser	1458/2061	1458/2061	486/686	0
IX	284749	-	-	MAH.42	ATTGTGGCCGTTG	A	ATTGTGGCCGTTG	conservative_inframe_insertion	MODERATE	PRM2	YIL037C	transcript	YIL037C	protein_coding	2024-01-01	c.239_250dupCAACGGCCACAA	p.Thr80_Thr83dup	250/1971	250/1971	84/656	0
IX	339530	339526	339531	MAH.16	A	G	A	missense_variant	MODERATE	FAA3	YIL009W	transcript	YIL009W	protein_coding	2024-01-01	c.187G>A	p.Asp63Asn	187/2085	187/2085	63/694	0
IX	436502	436497	436502	MAH.125	A	AT	A	intergenic_region	MODIFIER	YIR042C-YIR043C	YIR042C-YIR043C	intergenic_region	YIR042C-YIR043C			n.436503delT					0
V	138737	138738	138745	MAH.70	G	GT	G	intergenic_region	MODIFIER	tR(UCU)E-GCN4	tR(UCU)E-YEL009C	intergenic_region	tR(UCU)E-YEL009C			n.138738delT					0
VI	115151	-	-	MAH.134	A	AACCCACCAGCATCATCAAATCCGCCGTCGG	A	disruptive_inframe_deletion	MODERATE	AUA1	YFL010W-A	transcript	YFL010W-A	protein_coding	2024-01-01	c.180_209delAATCCGCCGTCGGACCCACCAGCATCATCA	p.Gln60_His69del	180/285	180/285	60/94	0	INFO_REALIGN_3_PRIME
VI	115151	-	-	MAH.134	A	AACCCACCAGCATCATCAAATCCGCCGTCGG	A	disruptive_inframe_deletion	MODERATE	WWM1	YFL010C	transcript	YFL010C	protein_coding	2024-01-01	c.563_592delCCGACGGCGGATTTGATGATGCTGGTGGGT	p.Ser188_Gly197del	592/636	563/636	188/211	0
VI	179442	179441	179446	MAH.38	A	C	A	missense_variant	MODERATE	YFR016C	YFR016C	transcript	YFR016C	protein_coding	2024-01-01	c.1302G>T	p.Glu434Asp	1302/3702	1302/3702	434/1233	0
VII	147378	147379	147382	MAH.148	T	G	G	frameshift_variant	HIGH	CDC55	YGL190C	transcript	YGL190C	protein_coding	2024-01-01	c.11delA	p.Asn4fs	11/1581	11/1581	4/526	0
VII	147378	147379	147382	MAH.148	T	G	T	missense_variant	MODERATE	CDC55	YGL190C	transcript	YGL190C	protein_coding	2024-01-01	c.12C>A	p.Asn4Lys	12/1581	12/1581	4/526	0
VII	150499	150499	150503	MAH.11	G	T	G	intergenic_region	MODIFIER	COX4-TPN1	YGL187C-YGL186C	intergenic_region	YGL187C-YGL186C			n.150499T>G					0
VII	164858	164854	164858	MAH.12	C	T	C	missense_variant	MODERATE	TOS3	YGL179C	transcript	YGL179C	protein_coding	2024-01-01	c.234A>G	p.Ile78Met	234/1683	234/1683	78/560	0
VII	807527	-	-	MAH.17	C	CAGATGA	C	conservative_inframe_deletion	MODERATE	NSR1	YGR159C	transcript	YGR159C	protein_coding	2024-01-01	c.124_129delTCATCT	p.Ser42_Ser43del	129/1245	124/1245	42/414	0
VII	807527	-	-	MAH.17	C	CAGATGA	C	disruptive_inframe_deletion	MODERATE	YGR160W	YGR160W	transcript	YGR160W	protein_coding	2024-01-01	c.468_473delAGATGA	p.Asp157_Glu158del	468/612	468/612	156/203	0	INFO_REALIGN_3_PRIME
VII	955905	955906	955909	MAH.151	G	C	C	frameshift_variant	HIGH	PHO81	YGR233C	transcript	YGR233C	protein_coding	2024-01-01	c.2305delT	p.Cys769fs	2305/3537	2305/3537	769/1178	0
VII	955905	955906	955909	MAH.151	G	C	G	missense_variant	MODERATE	PHO81	YGR233C	transcript	YGR233C	protein_coding	2024-01-01	c.2306G>C	p.Cys769Ser	2306/3537	2306/3537	769/1178	0
VII	1067863	1067864	1067869	MAH.52	A	C	C	frameshift_variant	HIGH	IMA1	YGR287C	transcript	YGR287C	protein_coding	2024-01-01	c.1127_1128delCT	p.Ser376fs	1128/1770	1127/1770	376/589	0
VII	1067863	1067864	1067869	MAH.52	A	C	A	missense_variant	MODERATE	IMA1	YGR287C	transcript	YGR287C	protein_coding	2024-01-01	c.1129G>T	p.Val377Leu	1129/1770	1129/1770	377/589	0
VIII	14045	14046	14050	MAH.14	A	G	G	frameshift_variant	HIGH	YHL044W	YHL044W	transcript	YHL044W	protein_coding	2024-01-01	c.486delT	p.Phe162fs	486/708	486/708	162/235	0	INFO_REALIGN_3_PRIME
VIII	14045	14046	14050	MAH.14	A	G	A	missense_variant	MODERATE	YHL044W	YHL044W	transcript	YHL044W	protein_coding	2024-01-01	c.481G>A	p.Val161Ile	481/708	481/708	161/235	0
X	75331	75332	75337	MAH.84	A	T	A	intergenic_region	MODIFIER	RPS22A-RPL39	YJL190C-YJL189W	intergenic_region	YJL190C-YJL189W			n.75331T>A					0
X	75331	75332	75337	MAH.84	A	T	T	intergenic_region	MODIFIER	RPS22A-RPL39	YJL190C-YJL189W	intergenic_region	YJL190C-YJL189W			n.75332delA					0
X	461694	461695	461700	MAH.78	A	G	G	intergenic_region	MODIFIER	GPI14-TMA22	YJR013W-YJR014W	intergenic_region	YJR013W-YJR014W			n.461695delA					0
X	461694	461695	461700	MAH.78	A	G	A	intergenic_region	MODIFIER	GPI14-TMA22	YJR013W-YJR014W	intergenic_region	YJR013W-YJR014W			n.461694G>A					0
X	588187	588185	588188	MAH.132	C	T	C	missense_variant	MODERATE	BIR1	YJR089W	transcript	YJR089W	protein_coding	2024-01-01	c.470T>C	p.Phe157Ser	470/2865	470/2865	157/954	0
XI	7880	7881	7887	MAH.87	C	G	G	intergenic_region	MODIFIER	MCH2-FRE2	YKL221W-YKL220C	intergenic_region	YKL221W-YKL220C			n.7881_7882delAT					0
XI	7880	7881	7887	MAH.87	C	G	C	intergenic_region	MODIFIER	MCH2-FRE2	YKL221W-YKL220C	intergenic_region	YKL221W-YKL220C			n.7880G>C					0
XI	230042	230038	230052	MAH.62	G	A	G	intergenic_region	MODIFIER	KTI12-HAP4	YKL110C-YKL109W	intergenic_region	YKL110C-YKL109W			n.230042A>G					0
XI	230053	-	-	MAH.62	AA	G	AA	intergenic_region	MODIFIER	KTI12-HAP4	YKL110C-YKL109W	intergenic_region	YKL110C-YKL109W			n.230053delGinsAA					0
XI	570258	570257	570260	MAH.70	T	A	T	intergenic_region	MODIFIER	GPT2-BET3	YKR067W-YKR068C	intergenic_region	YKR067W-YKR068C			n.570258A>T					0
XII	35617	-	-	MAH.25	A	AATCCAGTAG	A	disruptive_inframe_deletion	MODERATE	YLL053C	YLL053C	transcript	YLL053C	protein_coding	2024-01-01	c.336_344delCTACTGGAT	p.Tyr113_Ile115del	344/459	336/459	112/152	0
XII	743432	743430	743433	MAH.116	G	T	G	missense_variant	MODERATE	STT4	YLR305C	transcript	YLR305C	protein_coding	2024-01-01	c.432A>C	p.Glu144Asp	432/5703	432/5703	144/1900	0
XII	970196	970193	970198	MAH.25	T	A	T	stop_gained	HIGH	YLR422W	YLR422W	transcript	YLR422W	protein_coding	2024-01-01	c.4300A>T	p.Lys1434*	4300/5799	4300/5799	1434/1932	0
XIII	109979	109976	109979	MAH.16	G	A	G	missense_variant	MODERATE	DUS1	YML080W	transcript	YML080W	protein_coding	2024-01-01	c.1174A>G	p.Arg392Gly	1174/1272	1174/1272	392/423	0
XIII	572872	572873	572880	MAH.14	G	GA	G	intergenic_region	MODIFIER	MRPS8-EMT4	YMR158W-tM(CAU)M	intergenic_region	YMR158W-tM(CAU)M			n.572873delA					0
XIII	572872	572873	572880	MAH.14	G	GA	GAA	intergenic_region	MODIFIER	MRPS8-EMT4	YMR158W-tM(CAU)M	intergenic_region	YMR158W-tM(CAU)M			n.572873_572874insA					0
XIII	572872	572873	572880	MAH.96	GAA	GA	G	intergenic_region	MODIFIER	MRPS8-EMT4	YMR158W-tM(CAU)M	intergenic_region	YMR158W-tM(CAU)M			n.572873delA					0
XIII	572872	572873	572880	MAH.96	GAA	GA	GAA	intergenic_region	MODIFIER	MRPS8-EMT4	YMR158W-tM(CAU)M	intergenic_region	YMR158W-tM(CAU)M			n.572873_572874insA					0
XIII	636011	636011	636014	MAH.74	C	T	C	intergenic_region	MODIFIER	YMR187C-MRPS17	YMR187C-YMR188C	intergenic_region	YMR187C-YMR188C			n.636011T>C					0
XIII	718367	718368	718378	MAH.51	A	AT	A	intergenic_region	MODIFIER	UBP8-MRE11	YMR223W-YMR224C	intergenic_region	YMR223W-YMR224C			n.718368delT					0
XIII	919441	919437	919444	MAH.33	C	T	C	intergenic_region	MODIFIER	SNO4-ERR3	YMR322C-YMR323W	intergenic_region	YMR322C-YMR323W			n.919441T>C					0
XIV	28648	28643	28655	MAH.125	TA	T	TA	intergenic_region	MODIFIER	PFA3-FIG4	YNL326C-YNL325C	intergenic_region	YNL326C-YNL325C			n.28648_28649insA					0
XIV	560681	560682	560689	MAH.40	G	GA	G	intergenic_region	MODIFIER	NCE103-tT(AGU)N2	YNL036W-tT(AGU)N2	intergenic_region	YNL036W-tT(AGU)N2			n.560682delA					0
XV	332584	332581	332584	MAH.68	A	G	A	missense_variant	MODERATE	YSP3	YOR003W	transcript	YOR003W	protein_coding	2024-01-01	c.1130G>A	p.Gly377Asp	1130/1437	1130/1437	377/478	0
XV	479421	479410	479445	MAH.14	AGAAAACAAAACAAAACAAAAC	AGAAAACAAAACAAAAC	AGAAAACAAAACAAAAC	frameshift_variant	HIGH	YOR082C	YOR082C	transcript	YOR082C	protein_coding	2024-01-01	c.216_217insGTTTTGTTTTGTTTTC	p.Phe73fs	216/342	216/342	72/113	0
XV	674763	674764	674767	MAH.148	G	GT	G	frameshift_variant	HIGH	DCI1	YOR180C	transcript	YOR180C	protein_coding	2024-01-01	c.404delA	p.Asn135fs	404/816	404/816	135/271	0
XV	878397	878397	878403	MAH.74	C	A	C	intergenic_region	MODIFIER	MBF1-BUD7	YOR298C-A-YOR299W	intergenic_region	YOR298C-A-YOR299W			n.878397A>C					0
XVI	153278	153274	153296	MAH.24	G	GA	G	intergenic_region	MODIFIER	PUS1-NIP7	YPL212C-YPL211W	intergenic_region	YPL212C-YPL211W			n.153279delA					0
XVI	422703	422700	422705	MAH.85	G	A	G	missense_variant	MODERATE	MUK1	YPL070W	transcript	YPL070W	protein_coding	2024-01-01	c.1756A>G	p.Lys586Glu	1756/1839	1756/1839	586/612	0
XVI	653959	653960	653971	MAH.35	A	AT	A	intergenic_region	MODIFIER	PUF2-RPL43A	YPR042C-YPR043W	intergenic_region	YPR042C-YPR043W			n.653960delT					0
XVI	653959	653960	653971	MAH.16	A	AT	A	intergenic_region	MODIFIER	PUF2-RPL43A	YPR042C-YPR043W	intergenic_region	YPR042C-YPR043W			n.653960delT					0
