# Supplementary material for: Spontaneous single-nucleotide substitutions and microsatellite mutations have distinct distributions of fitness effects
Source: PLoS Biol. 2024 Jul 1;22(7):e3002698. doi: 10.1371/journal.pbio.3002698 (PMC11244821; doi:10.1371/journal.pbio.3002698)
Supplement: S7 Table — Variables used in modeling the DME or individual strain s values. (XLSX) [file pbio.3002698.s010.xlsx]

## Sheet: S7 Table
parameter	description
θDME	the parameters specifying the distribution of mutational effects
Si	mutational effect of strain i
Siest	estimate of the mutation effect of strain i
σMA_i	standard error in the estimate of the mutational effect of MA strain i
ρi	proprortion petites of strain i
µi	mean growth rate of non-petite colonies of strain i
µpetite	mean growth rate of petite colonies
σ2nonpetite-bio	biological variance in growth rate of nonpetite colonies
σ2petite-bio	biological variance in growth rate of petite colonies
σ2col	variance in measurement of individual colony growth rates
σ2well	variance in measurement of colony growth rates across wells in a microscope plate
σ2plate	variance in measurement of colony growth rates across microscope plates/experimental days
σ2nonpetite	variance in growth rate measurements of nonpetite colonies, including both biological noise and intercolony measurement noise
σ2petite	variance in growth rate measurements of petite colonies, including both biological noise and intercolony measurement noise
Dn	difference in growth rates between a randomly selected pair of mutant and same-well GFP-marked reference colonies
Mdiploid	mean number of SNMs in a diploid 2000-generation MA strain, as calculated by Zhu et al. 2014
vi	number of observed colony pairs of strain i and a reference strain
